# Supplementary material for: Photoelectric responsive ionic channel for sustainable energy harvesting
Source: Nat Commun. 2023 Oct 23;14:6702. doi: 10.1038/s41467-023-42584-w (PMC10593762; doi:10.1038/s41467-023-42584-w)
Supplement: Supplementary file 3 — Source Data [file 41467_2023_42584_MOESM3_ESM.xlsx]

## Sheet: Figure 3b
Potential (mV)	Current （nA）	Potential (mV)	Current （nA）	Potential (mV)	Current （nA）
300	-31.22	300	-41.74	300	-54.16
290	-26.76	290	-37.13	288	-48.74
280	-22.43	280	-32.58	276	-43.45
270	-18.08	270	-28.38	264	-38.21
260	-13.78	260	-23.95	252	-33
250	-9.513	250	-19.64	240	-27.83
240	-5.26	240	-15.28	228	-22.69
230	-1.029	230	-11.06	216	-17.55
220	3.195	220	-6.79	204	-12.44
210	7.417	210	-2.648	192	-7.319
200	11.66	200	1.678	180	-2.221
190	15.86	190	5.902	168	2.874
180	20.06	180	10.09	156	7.947
170	24.27	170	14.14	144	13.01
160	28.46	160	18.17	132	18.1
150	32.59	150	21.64	120	23.16
140	36.8	140	26.12	108	28.21
130	40.97	130	30.32	96	33.28
120	45.08	120	34.53	84	38.39
110	49.21	110	38.43	72	43.46
100	53.32	100	42.66	60	48.54
90	57.43	90	46.88	48	53.62
80	61.51	80	50.9	36	58.74
70	65.58	70	54.72	24	63.82
60	69.66	60	58.08	12	68.93
50	73.72	50	62.06
40	77.73	40	66.07
30	81.82	30	69.94
20	85.85	20	73.78
10	89.84	10	77.59
0	93.89	0	81.5
		-10	85.27

## Sheet: Figure 3c
KCl concentration (mM)	Conductivity (μS cm-1)
3000	290000	290000	290000	290000	290000	290000
2000	181015	181005	191842	288227	276001	210000
1000	87840.2	87840.2	147093	261490	253192	113800
100	10067	28998.3	88466.2	186444	211233	12660
10	7373.77	19541.4	53017.8	112299	169759	1460
1	6231.97	13806.2	32911.9	62818.8	104991	150
0.1	5726.44	10267.5	21549.5	41518.7	79326.8	15.7
0.01	4358.02	15497.1	24725.2	42239.7	70554.2	1.5

## Sheet: Figure 3d
Concentration difference
50	0.91627	0.05663	0.89269	0.02198	0.96952	0.02878	0.64885	0.02757	0.95138	0.00806
100	0.86905	0.01875	0.79253	0.00856	0.96765	0.02137	0.60771	0.0205	0.94463	0.00822
500	0.78719	0.01376	0.75776	0.02076	0.89017	0.00821	0.59872	0.01852	0.91768	0.01969
1000	0.75257	0.0192	0.75565	0.02288	0.88111	0.03103	0.57703	0.02942	0.89463	0.00547
5000	0.74521	0.00492	0.72271	0.00124	0.82136	0.01048	0.55115	0.01954	0.86243	0.00229
10000	0.74108	0.01899	0.69276	0.0094	0.80749	0.02299	0.5739	0.028	0.83028	0.00839
20000	0.74241	0.03108	0.68968	0.01206	0.83925	0.02511	0.5655	0.01598	0.82439	0.00527
30000	0.72495	0.01396	0.67934	0.00937	0.83958	0.01138	0.56984	0.05132	0.82758	0.01351

## Sheet: Figure 3i
Charge density C m-2	CK+/CCl-
-0.01	184.94
-0.02	656.22
-0.03	1107
-0.04	1686.9
-0.05	2415.1
-0.06	3363.8
-0.07	4654.3
-0.08	6175.1
-0.09	7841.8
-0.1	9664.1

## Sheet: Figure 4a
Resistance (Ω)	Power density W m-2	Resistance (Ω)	Power density W m-2	Resistance (Ω)	Power density W m-2	Resistance (Ω)	Power density W m-2	Resistance (Ω)	Power density W m-2
203946000	0.41501	105422000	1.8592	124503000	2.8388	39334300	8.42114	22782800	8.603
67433000	1.1484	23131400	7.76262	34339600	9.646	18316200	16.9118	11443200	15.6914
39418100	1.79004	12660700	12.9408	18663800	16.5968	11463300	25.211	7424590	22.0672
26854600	2.3832	8361890	17.7998	12372600	23.358	8074840	33.3084	5376820	27.6818
19750500	2.92448	6121370	21.982	8942200	30.0776	6051320	41.2538	4090270	32.8976
15263900	3.39624	4721030	25.63	6923750	36.0556	4873360	47.4088	3216370	37.62
12134200	3.81072	3772220	28.6728	5551500	41.6176	4098820	52.0052	2607820	41.4752
9882640	4.14464	3075960	31.2228	4571070	46.6324	3387370	57.862	2165750	44.345
8156610	4.4136	2548480	33.212	3814710	51.38	2792830	64.2932	1826120	46.3496
6714630	4.6704	2129770	34.7268	3244550	55.342	2387610	68.6208	1555430	47.5494
5604660	4.82456	1793720	35.68	2782610	58.88	2076240	71.6872	1323410	48.36
4719760	4.8816	1516390	36.112	2401100	61.9882	1826200	73.6832	1115470	49.0916
3956830	4.8928	1283750	36.0196	2090840	64.3568	1615510	74.899	956938	48.3208
3308520	4.836	1084480	35.4454	1830280	66.11	1435470	75.348	807187	47.6222
2756510	4.7016	912052	34.384	1607170	67.2984	1274380	75.362	694962	45.1248
2275960	4.4992	761499	32.83	1412510	67.9924	1133140	74.6948	580046	43.1
1860470	4.214	631186	30.6724	1246110	67.9236	1004790	73.6074	476190	40.656
1494400	3.8544	515254	28.025	1099460	67.2692	890571	71.864	388270	37.1906
1170280	3.418	410362	24.9536	970992	65.912	788997	69.4046	312500	32.768
883490	2.8976	316919	21.3304	854701	64.0692	699732	66.0824	245052	27.586
626305	2.2992	232261	17.222	751215	61.5536	617530	62.248	181984	21.98
395844	1.6168	155556	12.6	655391	58.652	540541	58.016	121951	16.072
187970	0.8512	84952.7	7.5336	569106	55.104	466853	53.55	66722.3	9.592
0	--	20370.7	1.9636	489237	51.1	397830	48.664	16142.1	2.478
		-39138.9	-4.088	414703	46.684	334507	43.168
				345141	41.838	276339	37.056
				280456	36.512	221843	30.472
				220339	30.68	167364	23.9
				164474	24.32	114754	17.08
				112540	17.416	64257	9.96
				63441.7	10.088	15910.9	2.514
				15384.6	2.6

## Sheet: Figure 4c
Concentration difference	Power density (W m-2)
50	78.9
100	128.9
300	278.8

## Sheet: Figure 4d
Potential (V)	Current (μA)	Potential (V)	Current (μA)	Potential (V)	Current (μA)
-0.04	0.1885	-0.03	1.048	0.16	-0.01789
-0.01	0.1812	-0.022	0.9985	0.155	-0.01025
0.02	0.1739	-0.014	0.9491	0.15	-0.00276
0.05	0.1667	-0.006	0.9002	0.145	0.00475
0.08	0.1594	0.002	0.8513	0.14	0.01218
0.11	0.1521	0.01	0.8029	0.135	0.01948
0.14	0.145	0.018	0.7548	0.13	0.02659
0.17	0.1378	0.026	0.7069	0.125	0.03385
0.2	0.1307	0.034	0.6591	0.12	0.0412
0.23	0.1236	0.042	0.6116	0.115	0.04849
0.26	0.1166	0.05	0.5644	0.11	0.05576
0.29	0.1096	0.058	0.5169	0.105	0.06299
0.32	0.1026	0.066	0.4698	0.1	0.07014
0.35	0.09559	0.074	0.423	0.095	0.07726
0.38	0.08858	0.082	0.3762	0.09	0.0843
0.41	0.08155	0.09	0.3295	0.085	0.09136
0.44	0.07461	0.098	0.2829	0.08	0.09831
0.47	0.06762	0.106	0.2365	0.075	0.1052
0.5	0.06074	0.114	0.1901	0.07	0.1121
0.53	0.05392	0.122	0.1439	0.065	0.1188
0.56	0.04709	0.13	0.09803	0.06	0.1255
0.59	0.04024	0.138	0.05196	0.055	0.1322
0.62	0.03345	0.146	0.00609	0.05	0.1387
0.65	0.02671	0.154	-0.03972	0.045	0.1452
0.68	0.02		0	0.04	0.1517
0.71	0.01345		0	0.035	0.1586
0.74	0.00669		0	0.03	0.1649
0.77	-3.343e-05		0	0.025	0.1712
0.8	-0.00675		0	0.02	0.1774
0.83	-0.01341		0	0.015	0.1836
0.86	-0.02006		0	0.01	0.1898
			0	0.005	0.1959
			0	0	0.202
			0	-0.005	0.2081
			0	-0.01	0.2141
				-0.015	0.22

## Sheet: Figure 5a
	△V (mV)	△I A m-2		△V (mV)	△I A m-2		△V (mV)	△I A m-2		△V (mV)	△I A m-2
0.1	11.38	38.2	300	17.82	109.1	600	29.95	200.4	900	44.68	326.1
0.2	11.36	38.3	300.1	17.88	109.4	600.1	29.97	200.4	900.1	44.65	326.2
0.3	11.39	38.4	300.2	17.88	109.7	600.2	29.99	200.9	900.2	44.63	326.2
0.4	11.39	38.3	300.3	17.86	110.2	600.3	29.99	200.2	900.3	44.59	326.2
0.5	11.37	38	300.4	17.9	109.8	600.4	30.01	200.2	900.4	44.58	325.9
0.6	11.38	38.3	300.5	17.91	110.1	600.5	30.02	200.2	900.5	44.55	325.7
0.7	11.37	38.1	300.6	17.91	110.2	600.6	30.04	200.3	900.6	44.52	325.6
0.8	11.4	38.1	300.7	17.93	110.5	600.7	30.06	200.6	900.7	44.5	325.8
0.9	11.39	38.4	300.8	17.94	110.8	600.8	30.07	200.1	900.8	44.48	326
1	11.36	38.4	300.9	17.98	111.1	600.9	30.09	199.9	900.9	44.45	326
1.1	11.37	38.7	301	17.98	111.3	601	30.1	200	901	44.43	325.9
1.2	11.36	38.3	301.1	18.03	111.4	601.1	30.12	199.9	901.1	44.41	326
1.3	11.38	38.6	301.2	18.05	111.6	601.2	30.12	199.7	901.2	44.39	325.9
1.4	11.39	38.6	301.3	18.05	111.9	601.3	30.14	200.1	901.3	44.36	326
1.5	11.39	38.5	301.4	18.08	112.4	601.4	30.16	199.9	901.4	44.34	326.2
1.6	11.38	38.6	301.5	18.09	112.4	601.5	30.16	199.4	901.5	44.32	326.1
1.7	11.39	38.9	301.6	18.1	112.6	601.6	30.18	199.3	901.6	44.3	326.1
1.8	11.37	38.3	301.7	18.11	112.9	601.7	30.19	199.3	901.7	44.28	326.1
1.9	11.37	38.9	301.8	18.13	113.2	601.8	30.2	199.3	901.8	44.26	326.2
2	11.37	38.6	301.9	18.12	113.5	601.9	30.21	199.4	901.9	44.24	326.1
2.1	11.39	38.8	302	18.14	113.7	602	30.22	199.7	902	44.22	326.1
2.2	11.38	38.8	302.1	18.14	113.9	602.1	30.23	199.4	902.1	44.2	326.1
2.3	11.38	38.8	302.2	18.17	114.3	602.2	30.24	199.1	902.2	44.18	326.2
2.4	11.37	38.7	302.3	18.19	114.5	602.3	30.26	199.1	902.3	44.16	326.3
2.5	11.37	38.8	302.4	18.2	114.7	602.4	30.26	199	902.4	44.15	326.4
2.6	11.35	38.8	302.5	18.2	114.8	602.5	30.27	199.1	902.5	44.12	326.2
2.7	11.36	38.7	302.6	18.2	115.1	602.6	30.28	199.4	902.6	44.1	326.2
2.8	11.37	38.7	302.7	18.26	115.5	602.7	30.28	199.3	902.7	44.08	326.4
2.9	11.36	38.8	302.8	18.34	115.7	602.8	30.29	199	902.8	44.08	326.3
3	11.37	38.7	302.9	18.36	115.9	602.9	30.3	199.2	902.9	44.05	326.7
3.1	11.36	38.8	303	18.36	116	603	30.3	199.3	903	44.03	326.8
3.2	11.35	39	303.1	18.35	116.3	603.1	30.3	199.3	903.1	44.02	326.5
3.3	11.35	38.4	303.2	18.35	116.5	603.2	30.31	199.6	903.2	44.01	326
3.4	11.35	38.9	303.3	18.33	116.6	603.3	30.31	199.3	903.3	43.98	326.5
3.5	11.35	39.3	303.4	18.36	116.9	603.4	30.32	199.1	903.4	43.96	326.8
3.6	11.37	38.4	303.5	18.36	117.1	603.5	30.33	199.2	903.5	43.96	326.9
3.7	11.35	38.8	303.6	18.38	117.4	603.6	30.33	198.8	903.6	43.94	327
3.8	11.35	39	303.7	18.39	117.9	603.7	30.33	198.8	903.7	43.91	326.8
3.9	11.36	38.5	303.8	18.4	118.3	603.8	30.33	198.7	903.8	43.9	327.1
4	11.35	39.2	303.9	18.41	119.1	603.9	30.33	198.9	903.9	43.88	326.7
4.1	11.36	38.6	304	18.43	119.1	604	30.33	198.7	904	43.85	326.8
4.2	11.33	38.6	304.1	18.44	119.2	604.1	30.33	198.7	904.1	43.84	326.7
4.3	11.36	38.8	304.2	18.45	119.5	604.2	30.34	198.5	904.2	43.82	326.5
4.4	11.37	38.8	304.3	18.44	119.6	604.3	30.34	198.4	904.3	43.81	326.6
4.5	11.36	38.8	304.4	18.45	119.8	604.4	30.33	198.6	904.4	43.8	326.5
4.6	11.36	38.8	304.5	18.45	120	604.5	30.33	198.5	904.5	43.77	326.5
4.7	11.35	38.7	304.6	18.45	120.2	604.6	30.33	198.3	904.6	43.76	326.5
4.8	11.34	38.1	304.7	18.47	120.4	604.7	30.33	198.4	904.7	43.75	326.6
4.9	11.35	38.9	304.8	18.46	120.8	604.8	30.32	198.8	904.8	43.73	326
5	11.36	38.5	304.9	18.43	121	604.9	30.32	198.3	904.9	43.72	326.2
5.1	11.36	38.7	305	18.41	121.1	605	30.32	197.8	905	43.7	326.5
5.2	11.35	38.7	305.1	18.41	121	605.1	30.31	197.9	905.1	43.68	326.2
5.3	11.36	39	305.2	18.43	120.5	605.2	30.31	198.4	905.2	43.67	326.2
5.4	11.34	38.5	305.3	18.45	120.7	605.3	30.31	198.1	905.3	43.65	326.2
5.5	11.35	38.6	305.4	18.46	125	605.4	30.3	197.8	905.4	43.63	326.2
5.6	11.33	38.7	305.5	18.46	121.2	605.5	30.29	197.7	905.5	43.63	326.2
5.7	11.34	39.1	305.6	18.45	121.1	605.6	30.28	197.6	905.6	43.6	326.2
5.8	11.34	38.7	305.7	18.46	121.5	605.7	30.28	197.5	905.7	43.6	326.1
5.9	11.33	38.6	305.8	18.46	121.6	605.8	30.27	197.5	905.8	43.58	326
6	11.34	38.7	305.9	18.45	121.7	605.9	30.27	197.4	905.9	43.55	325.8
6.1	11.34	38.6	306	18.45	121.6	606	30.26	197.4	906	43.55	325.7
6.2	11.33	38.5	306.1	18.45	121.3	606.1	30.25	197.5	906.1	43.53	326
6.3	11.34	38.5	306.2	18.49	121	606.2	30.25	197.9	906.2	43.52	325.5
6.4	11.34	39.1	306.3	18.49	121.6	606.3	30.24	198.2	906.3	43.5	326.4
6.5	11.34	38.5	306.4	18.48	122.5	606.4	30.23	198.6	906.4	43.49	326.3
6.6	11.32	38.8	306.5	18.48	122.7	606.5	30.22	198.6	906.5	43.47	326.4
6.7	11.33	38.4	306.6	18.48	123	606.6	30.22	199	906.6	43.46	326.6
6.8	11.33	38.5	306.7	18.45	123.1	606.7	30.21	198.7	906.7	43.45	327.5
6.9	11.33	38.8	306.8	18.46	123.2	606.8	30.2	199.1	906.8	43.43	326.7
7	11.32	38.8	306.9	18.46	123.2	606.9	30.19	199.3	906.9	43.42	326.6
7.1	11.33	38.7	307	18.47	123.4	607	30.18	199.7	907	43.41	326.4
7.2	11.33	38.7	307.1	18.46	123.4	607.1	30.18	199.6	907.1	43.39	326.4
7.3	11.35	38.5	307.2	18.47	123.7	607.2	30.17	199.6	907.2	43.39	326.7
7.4	11.33	38.8	307.3	18.47	123.9	607.3	30.16	199.6	907.3	43.36	326.8
7.5	11.33	38.6	307.4	18.47	123.8	607.4	30.15	199.8	907.4	43.35	326.4
7.6	11.34	38.7	307.5	18.45	123.9	607.5	30.14	199.8	907.5	43.34	326
7.7	11.32	38.6	307.6	18.45	124	607.6	30.14	199.6	907.6	43.33	326
7.8	11.31	38.6	307.7	18.44	124	607.7	30.13	199.8	907.7	43.31	325.8
7.9	11.32	38.6	307.8	18.45	124.1	607.8	30.12	200.4	907.8	43.3	325.5
8	11.31	38.6	307.9	18.45	124.1	607.9	30.11	200.2	907.9	43.28	326.9
8.1	11.32	38.5	308	18.44	126.4	608	30.11	200.1	908	43.27	326.1
8.2	11.2	38.5	308.1	18.44	125.7	608.1	30.1	200.1	908.1	43.26	326.4
8.3	11.22	38.5	308.2	18.45	126.2	608.2	30.09	200	908.2	43.24	326.9
8.4	11.25	38.7	308.3	18.42	128.1	608.3	30.08	199.9	908.3	43.24	325.4
8.5	11.28	38.3	308.4	18.4	125.8	608.4	30.08	200.2	908.4	43.22	326.2
8.6	11.28	38.8	308.5	18.35	124.6	608.5	30.07	200.5	908.5	43.2	326.5
8.7	11.32	38.2	308.6	18.36	122.2	608.6	30.06	201.1	908.6	43.19	326.6
8.8	11.3	38.6	308.7	18.35	126	608.7	30.05	200.8	908.7	43.18	326.1
8.9	11.31	38.5	308.8	18.34	126.9	608.8	30.05	200.8	908.8	43.16	326.3
9	11.31	38.5	308.9	18.34	126.4	608.9	30.04	201.2	908.9	43.14	326.1
9.1	11.32	38.3	309	18.33	123.9	609	30.03	200.3	909	43.13	326.1
9.2	11.31	38.5	309.1	18.33	124	609.1	30.02	200.6	909.1	43.12	326
9.3	11.3	38.3	309.2	18.32	125.5	609.2	30.02	200.5	909.2	43.11	325.3
9.4	11.31	38.5	309.3	18.31	127.2	609.3	30.01	201	909.3	43.09	325.8
9.5	11.33	38.6	309.4	18.32	126.9	609.4	30.01	200.8	909.4	43.07	324.9
9.6	11.33	37.8	309.5	18.38	126	609.5	30	200.9	909.5	43.06	325.3
9.7	11.32	38.5	309.6	18.35	127.2	609.6	30	201	909.6	43.05	324.2
9.8	11.32	38	309.7	18.34	125.4	609.7	29.99	201.2	909.7	43.04	324.6
9.9	11.31	38.6	309.8	18.33	127.1	609.8	29.98	201.6	909.8	43.03	326.3
10	11.33	38.1	309.9	18.32	129.2	609.9	29.98	201.6	909.9	43.01	325.9
10.1	11.32	38.3	310	18.34	126.6	610	29.97	202	910	43.01	325.6
10.2	11.31	37.9	310.1	18.35	125.5	610.1	29.96	201.8	910.1	43	326.1
10.3	11.33	38.2	310.2	18.34	125.1	610.2	29.96	202.3	910.2	42.98	326.4
10.4	11.33	38.2	310.3	18.33	125.5	610.3	29.96	201.9	910.3	42.97	326.3
10.5	11.32	38.2	310.4	18.29	124.3	610.4	29.95	202	910.4	42.96	326.8
10.6	11.3	38.2	310.5	18.32	104.8	610.5	29.94	202	910.5	42.95	327
10.7	11.31	37.8	310.6	18.31	118.2	610.6	29.94	201.9	910.6	42.93	326.9
10.8	11.31	38.2	310.7	18.29	120.4	610.7	29.94	201.8	910.7	42.93	326.8
10.9	11.33	37.7	310.8	18.3	122.9	610.8	29.93	201.4	910.8	42.91	326.8
11	11.33	38.2	310.9	18.29	126	610.9	29.93	201.7	910.9	42.91	326.6
11.1	11.32	37.8	311	18.28	128.2	611	29.92	201.8	911	42.9	325.7
11.2	11.31	37.9	311.1	18.29	123.9	611.1	29.92	202.2	911.1	42.88	325.4
11.3	11.29	37.7	311.2	18.28	127.1	611.2	29.92	202.5	911.2	42.86	325.5
11.4	11.31	38	311.3	18.26	128.1	611.3	29.92	201.7	911.3	42.86	326
11.5	11.31	38	311.4	18.25	126.2	611.4	29.91	202	911.4	42.85	326.1
11.6	11.33	37.5	311.5	18.25	126	611.5	29.91	202.3	911.5	42.84	326.3
11.7	11.33	37.8	311.6	18.22	127.1	611.6	29.9	202.1	911.6	42.83	325.7
11.8	11.32	37.7	311.7	18.19	127.3	611.7	29.9	202.5	911.7	42.82	325.9
11.9	11.29	37.7	311.8	18.2	125.5	611.8	29.9	202.4	911.8	42.82	326.2
12	11.31	37.7	311.9	18.2	127.1	611.9	29.9	202.6	911.9	42.82	326.3
12.1	11.31	37.6	312	18.21	127.1	612	29.9	202.6	912	42.8	326.4
12.2	11.3	37.3	312.1	18.22	126.3	612.1	29.89	202.3	912.1	42.79	326.1
12.3	11.32	37.5	312.2	18.21	125.9	612.2	29.89	202.1	912.2	42.77	326.2
12.4	11.33	37.6	312.3	18.21	125.8	612.3	29.89	202.3	912.3	42.77	326
12.5	11.32	37.6	312.4	18.19	125.6	612.4	29.89	202.3	912.4	42.76	326.7
12.6	11.37	37.6	312.5	18.22	125.6	612.5	29.88	202.5	912.5	42.75	326.2
12.7	11.37	37.3	312.6	18.21	125.4	612.6	29.89	202.5	912.6	42.73	326.2
12.8	11.38	37.3	312.7	18.26	125.3	612.7	29.89	202.2	912.7	42.73	326.9
12.9	11.38	37.3	312.8	18.22	125.7	612.8	29.89	202.5	912.8	42.72	326.7
13	11.39	36.9	312.9	18.19	125.7	612.9	29.88	203	912.9	42.72	326.9
13.1	11.38	37.1	313	18.18	125.6	613	29.88	202.9	913	42.71	327.2
13.2	11.36	37	313.1	18.17	125.4	613.1	29.89	203	913.1	42.7	327.1
13.3	11.36	36.9	313.2	18.15	125.3	613.2	29.88	202.7	913.2	42.69	327.1
13.4	11.35	36.8	313.3	18.16	125.2	613.3	29.89	203.1	913.3	42.69	327.1
13.5	11.35	36.8	313.4	18.15	125.1	613.4	29.89	203.3	913.4	42.68	327.1
13.6	11.34	36.9	313.5	18.15	125.1	613.5	29.89	203.5	913.5	42.66	326.9
13.7	11.34	36.6	313.6	18.14	125	613.6	29.89	203.4	913.6	42.66	326.5
13.8	11.34	37	313.7	18.11	124.8	613.7	29.89	203.2	913.7	42.65	326.6
13.9	11.34	36.5	313.8	18.11	124.7	613.8	29.89	203.3	913.8	42.64	326.8
14	11.33	36.6	313.9	18.1	124.5	613.9	29.9	203.6	913.9	42.64	326.7
14.1	11.34	36.8	314	18.11	124.5	614	29.9	203.6	914	42.63	326.6
14.2	11.34	36.3	314.1	18.12	124.4	614.1	29.91	203.5	914.1	42.63	326.2
14.3	11.35	36.6	314.2	18.1	124.2	614.2	29.91	203.9	914.2	42.62	326.1
14.4	11.35	36.6	314.3	18.09	124.1	614.3	29.91	203.7	914.3	42.61	326.7
14.5	11.34	36.2	314.4	18.09	124	614.4	29.91	203.8	914.4	42.6	326.8
14.6	11.34	36.6	314.5	18.08	123.9	614.5	29.92	204.2	914.5	42.6	326.9
14.7	11.35	36.1	314.6	18.07	123.6	614.6	29.92	204.1	914.6	42.58	326.8
14.8	11.35	36.1	314.7	18.07	123.6	614.7	29.92	204.1	914.7	42.58	326.6
14.9	11.34	35.9	314.8	18.06	123.4	614.8	29.93	204.4	914.8	42.57	326.9
15	11.34	36.1	314.9	18.05	123.4	614.9	29.94	204.3	914.9	42.56	327
15.1	11.35	35.9	315	18.04	123.2	615	29.94	204.5	915	42.56	327.2
15.2	11.35	36.2	315.1	18.04	123.3	615.1	29.95	204.6	915.1	42.54	327.3
15.3	11.35	35.7	315.2	18.05	123	615.2	29.94	204.3	915.2	42.54	327.2
15.4	11.35	35.9	315.3	18.03	122.7	615.3	29.95	204.1	915.3	42.53	327.3
15.5	11.35	35.5	315.4	18.03	122.3	615.4	29.95	204.2	915.4	42.53	327.2
15.6	11.36	35.6	315.5	18.04	122.3	615.5	29.97	204.4	915.5	42.52	327
15.7	11.36	35.7	315.6	18.03	122.1	615.6	29.97	204.5	915.6	42.52	327.2
15.8	11.36	35.5	315.7	18.01	121.7	615.7	29.98	204.2	915.7	42.51	327.4
15.9	11.35	35.6	315.8	18.01	121.3	615.8	29.98	205.1	915.8	42.5	327.4
16	11.37	35.5	315.9	17.99	121.1	615.9	29.98	205	915.9	42.5	327.4
16.1	11.34	35.5	316	17.99	120.9	616	29.99	205.2	916	42.49	327.7
16.2	11.32	35.3	316.1	17.99	120.8	616.1	30	205.3	916.1	42.48	327.6
16.3	11.35	35.8	316.2	17.99	120.7	616.2	30.01	204.3	916.2	42.48	327.6
16.4	11.35	34.9	316.3	17.99	120.5	616.3	30.01	204.1	916.3	42.48	327.7
16.5	11.35	35.2	316.4	17.98	120.4	616.4	30.02	203.6	916.4	42.47	328
16.6	11.35	35.3	316.5	17.96	120.3	616.5	30.03	203.4	916.5	42.47	328.4
16.7	11.34	35	316.6	17.95	120.2	616.6	30.03	203.5	916.6	42.47	328.2
16.8	11.34	35.1	316.7	17.94	120	616.7	30.04	203.9	916.7	42.45	328.2
16.9	11.36	35.1	316.8	17.89	119.8	616.8	30.04	203.7	916.8	42.44	327.2
17	11.34	34.9	316.9	17.89	119.6	616.9	30.05	203.7	916.9	42.44	327.6
17.1	11.36	35.2	317	17.87	119.4	617	30.06	204	917	42.44	326.4
17.2	11.35	34.8	317.1	17.85	119.1	617.1	30.07	203.9	917.1	42.43	327.2
17.3	11.35	34.8	317.2	17.85	119	617.2	30.07	204.2	917.2	42.42	327.9
17.4	11.35	34.6	317.3	17.85	119	617.3	30.08	204	917.3	42.42	328.5
17.5	11.36	34.7	317.4	17.85	118.7	617.4	30.09	204.2	917.4	42.41	329
17.6	11.34	34.7	317.5	17.84	118.6	617.5	30.09	203.8	917.5	42.39	328.7
17.7	11.37	34.3	317.6	17.81	118.5	617.6	30.1	204	917.6	42.39	328
17.8	11.36	34.4	317.7	17.81	118.3	617.7	30.1	204.1	917.7	42.39	327
17.9	11.36	34.5	317.8	17.78	117.7	617.8	30.11	204.5	917.8	42.38	328
18	11.46	33.9	317.9	17.78	117.3	617.9	30.12	204.6	917.9	42.38	329.1
18.1	11.47	34.2	318	17.8	118.3	618	30.13	204.4	918	42.37	329.1
18.2	11.46	34.2	318.1	17.79	118.6	618.1	30.14	204.2	918.1	42.36	328.7
18.3	11.45	33.7	318.2	17.77	117.5	618.2	30.14	204.5	918.2	42.37	328.6
18.4	11.45	34.1	318.3	17.76	117.2	618.3	30.15	204.4	918.3	42.36	328.6
18.5	11.46	34	318.4	17.76	116.8	618.4	30.16	204.7	918.4	42.35	328.3
18.6	11.45	34	318.5	17.74	117	618.5	30.16	204.2	918.5	42.35	328.4
18.7	11.44	33.7	318.6	17.74	116.8	618.6	30.17	204.1	918.6	42.33	328.5
18.8	11.43	33.9	318.7	17.73	116.6	618.7	30.17	204.5	918.7	42.34	328.5
18.9	11.41	33.6	318.8	17.73	116.3	618.8	30.18	204.8	918.8	42.32	328.5
19	11.43	33.7	318.9	17.73	116.1	618.9	30.19	205	918.9	42.32	328.3
19.1	11.4	33.7	319	17.71	115.9	619	30.19	204.8	919	42.31	328.5
19.2	11.39	33.2	319.1	17.69	115.7	619.1	30.2	204.3	919.1	42.31	328.6
19.3	11.42	33.1	319.2	17.67	115.6	619.2	30.21	203.9	919.2	42.3	328.9
19.4	11.41	33.5	319.3	17.65	115.5	619.3	30.22	203.8	919.3	42.3	328.8
19.5	11.41	33.4	319.4	17.66	115	619.4	30.22	203.6	919.4	42.29	328.8
19.6	11.4	33	319.5	17.64	114.8	619.5	30.22	203.2	919.5	42.29	328.8
19.7	11.39	33	319.6	17.65	114.5	619.6	30.23	203.1	919.6	42.29	329
19.8	11.41	33.2	319.7	17.65	114	619.7	30.24	203.5	919.7	42.28	329
19.9	11.41	33.1	319.8	17.66	113.7	619.8	30.24	203.1	919.8	42.27	329
20	11.4	32.7	319.9	17.65	113.4	619.9	30.25	202.9	919.9	42.26	329
20.1	11.38	32.8	320	17.65	113.2	620	30.25	203	920	42.27	329.1
20.2	11.42	33	320.1	17.64	113	620.1	30.26	203.1	920.1	42.28	329.2
20.3	11.4	33.1	320.2	17.64	112.9	620.2	30.27	202.8	920.2	42.26	329.2
20.4	11.39	32.5	320.3	17.63	112.7	620.3	30.28	202.4	920.3	42.26	329.1
20.5	11.43	32.8	320.4	17.63	112.6	620.4	30.28	202.7	920.4	42.25	329.1
20.6	11.4	32.4	320.5	17.63	112.5	620.5	30.28	202.5	920.5	42.23	329.1
20.7	11.37	32.7	320.6	17.63	112.4	620.6	30.29	202.4	920.6	42.24	329
20.8	11.36	32.3	320.7	17.63	112.2	620.7	30.29	202.2	920.7	42.24	329.1
20.9	11.37	32.3	320.8	17.61	112.1	620.8	30.3	202.2	920.8	42.22	329.1
21	11.38	32.3	320.9	17.61	112	620.9	30.31	202	920.9	42.22	329.3
21.1	11.39	32.2	321	17.61	111.9	621	30.31	201.9	921	42.21	329.7
21.2	11.4	32.4	321.1	17.6	111.8	621.1	30.32	201.9	921.1	42.21	329.9
21.3	11.39	31.9	321.2	17.64	111.7	621.2	30.32	202	921.2	42.2	329.7
21.4	11.38	32	321.3	17.59	111.4	621.3	30.33	201.9	921.3	42.21	329.7
21.5	11.4	32.2	321.4	17.59	111.3	621.4	30.33	202.2	921.4	42.19	329.5
21.6	11.4	31.8	321.5	17.59	111.4	621.5	30.34	202.4	921.5	42.19	329.2
21.7	11.41	32	321.6	17.59	111.1	621.6	30.35	202.1	921.6	42.18	329.9
21.8	11.43	32	321.7	17.58	111	621.7	30.35	202.3	921.7	42.18	330.9
21.9	11.41	31.9	321.8	17.56	110.8	621.8	30.36	202.2	921.8	42.18	330.9
22	11.41	31.7	321.9	17.55	110.7	621.9	30.36	202.5	921.9	42.16	330.1
22.1	11.4	32.2	322	17.56	111	622	30.37	202.3	922	42.16	328.6
22.2	11.42	31.6	322.1	17.56	110.8	622.1	30.37	202.1	922.1	42.16	328.4
22.3	11.45	31.5	322.2	17.56	110.6	622.2	30.38	202.1	922.2	42.15	329.4
22.4	11.42	31.6	322.3	17.56	110.8	622.3	30.38	201.7	922.3	42.15	329.1
22.5	11.43	31.8	322.4	17.53	110.4	622.4	30.39	202.1	922.4	42.14	329.1
22.6	11.44	31.4	322.5	17.51	109	622.5	30.39	202.2	922.5	42.14	329.5
22.7	11.4	31.9	322.6	17.48	109.9	622.6	30.4	202	922.6	42.13	330
22.8	11.45	31.2	322.7	17.45	109.9	622.7	30.4	202.4	922.7	42.12	330.1
22.9	11.38	31.7	322.8	17.45	110	622.8	30.41	202.1	922.8	42.12	330.1
23	11.37	31	322.9	17.46	109.9	622.9	30.41	202.1	922.9	42.11	330.1
23.1	11.39	31.7	323	17.46	109.5	623	30.42	202.1	923	42.11	330.2
23.2	11.41	31.9	323.1	17.45	109.1	623.1	30.43	203.1	923.1	42.11	330.3
23.3	11.39	30.8	323.2	17.44	109	623.2	30.43	201.9	923.2	42.1	330.3
23.4	11.41	31.2	323.3	17.4	109	623.3	30.43	201.8	923.3	42.1	330.9
23.5	11.42	31.3	323.4	17.33	108.8	623.4	30.44	201.7	923.4	42.08	330.3
23.6	11.42	31.2	323.5	17.33	108.9	623.5	30.44	201.4	923.5	42.08	330.4
23.7	11.44	31.5	323.6	17.33	108.8	623.6	30.45	201.7	923.6	42.08	331.9
23.8	11.44	31.3	323.7	17.32	108.7	623.7	30.45	201.4	923.7	42.07	331.4
23.9	11.45	31.3	323.8	17.32	108.7	623.8	30.46	201.2	923.8	42.08	330.8
24	11.45	31.3	323.9	17.32	108.5	623.9	30.47	200.9	923.9	42.06	330.8
24.1	11.44	31.2	324	17.33	108.2	624	30.47	201	924	42.06	330.9
24.2	11.44	31.2	324.1	17.33	107.9	624.1	30.48	201	924.1	42.06	330.7
24.3	11.45	30.8	324.2	17.35	107.6	624.2	30.48	201.1	924.2	42.05	330.5
24.4	11.45	31.2	324.3	17.34	107.5	624.3	30.48	200.7	924.3	42.04	330.7
24.5	11.45	31.2	324.4	17.34	107.5	624.4	30.49	200.6	924.4	42.04	330
24.6	11.46	31	324.5	17.33	107.4	624.5	30.5	201.5	924.5	42.05	330
24.7	11.47	31.2	324.6	17.36	107.6	624.6	30.5	200.7	924.6	42.04	330.8
24.8	11.46	31.4	324.7	17.37	107.4	624.7	30.51	200.6	924.7	42.04	331
24.9	11.46	31.1	324.8	17.38	107.4	624.8	30.51	200.6	924.8	42.03	330.6
25	11.46	31.3	324.9	17.39	107.5	624.9	30.51	200.4	924.9	42.02	330.9
25.1	11.45	31	325	17.36	107.4	625	30.52	200.3	925	42.02	330.8
25.2	11.47	31.2	325.1	17.38	107.4	625.1	30.51	200.1	925.1	42.02	330.2
25.3	11.48	31.3	325.2	17.39	107.4	625.2	30.53	200.3	925.2	42.02	330.5
25.4	11.46	31.2	325.3	17.39	107.3	625.3	30.53	200.5	925.3	42.01	330.9
25.5	11.47	31.1	325.4	17.41	107.3	625.4	30.53	200.8	925.4	42	331.2
25.6	11.48	31.6	325.5	17.42	107.2	625.5	30.53	200.4	925.5	42	331.3
25.7	11.46	30.9	325.6	17.44	107.2	625.6	30.54	200	925.6	42	331
25.8	11.47	31.4	325.7	17.44	107	625.7	30.54	200	925.7	41.99	330.9
25.9	11.46	31.3	325.8	17.45	107.3	625.8	30.55	200.1	925.8	41.99	330.9
26	11.48	31.6	325.9	17.44	107.4	625.9	30.54	200.2	925.9	41.99	331.2
26.1	11.48	31.6	326	17.44	107.3	626	30.55	200.2	926	41.98	331.2
26.2	11.46	31.5	326.1	17.41	107.3	626.1	30.55	200.3	926.1	41.98	330.9
26.3	11.47	31.4	326.2	17.43	107	626.2	30.55	200.5	926.2	41.98	331.1
26.4	11.48	31.6	326.3	17.43	107.4	626.3	30.55	200.4	926.3	41.98	331.2
26.5	11.48	31.5	326.4	17.4	107.4	626.4	30.56	200.5	926.4	41.97	331.2
26.6	11.48	31.8	326.5	17.41	107.3	626.5	30.56	200.3	926.5	41.97	331.1
26.7	11.49	31.8	326.6	17.42	107.2	626.6	30.56	200.3	926.6	41.96	331.1
26.8	11.49	31.8	326.7	17.43	107.3	626.7	30.56	200.6	926.7	41.96	331.2
26.9	11.49	31.8	326.8	17.42	107.3	626.8	30.56	200.6	926.8	41.96	331.2
27	11.48	31.9	326.9	17.42	107.4	626.9	30.56	200.5	926.9	41.95	331.3
27.1	11.47	32.2	327	17.42	107.3	627	30.56	200.2	927	41.95	331.3
27.2	11.5	32.3	327.1	17.41	107.4	627.1	30.56	199.8	927.1	41.95	331.5
27.3	11.48	32.2	327.2	17.42	107.3	627.2	30.56	199.7	927.2	41.93	331.3
27.4	11.48	32.1	327.3	17.43	107.7	627.3	30.56	199.6	927.3	41.94	331.4
27.5	11.51	32.4	327.4	17.42	107.6	627.4	30.56	199.8	927.4	41.94	331.3
27.6	11.5	32.3	327.5	17.44	107.7	627.5	30.55	200.1	927.5	41.93	331.3
27.7	11.49	32.7	327.6	17.45	107.8	627.6	30.54	199.7	927.6	41.93	331.4
27.8	11.48	32.5	327.7	17.48	107.8	627.7	30.55	199.5	927.7	41.93	331.4
27.9	11.47	32.6	327.8	17.46	107.7	627.8	30.55	199.3	927.8	41.93	331.4
28	11.51	32.6	327.9	17.45	107.6	627.9	30.54	199.4	927.9	41.92	331.5
28.1	11.49	32.7	328	17.46	107.7	628	30.54	199.3	928	41.91	331.4
28.2	11.48	33.1	328.1	17.47	108	628.1	30.53	199.3	928.1	41.91	331.5
28.3	11.51	32.7	328.2	17.49	107.8	628.2	30.53	199.6	928.2	41.91	331.6
28.4	11.49	33.3	328.3	17.49	107.5	628.3	30.52	199.9	928.3	41.9	331.7
28.5	11.5	33.1	328.4	17.5	107.4	628.4	30.52	199.9	928.4	41.91	331.3
28.6	11.5	33.5	328.5	17.5	107.4	628.5	30.51	199.5	928.5	41.9	331.4
28.7	11.48	32.9	328.6	17.51	107.5	628.6	30.5	199.7	928.6	41.9	331.1
28.8	11.52	33.6	328.7	17.48	107.5	628.7	30.49	199.9	928.7	41.9	331.3
28.9	11.52	33.4	328.8	17.5	107.5	628.8	30.49	199.9	928.8	41.89	331.2
29	11.5	33.9	328.9	17.49	107.3	628.9	30.48	199.9	928.9	41.88	331.5
29.1	11.51	33.6	329	17.53	107.3	629	30.47	199.8	929	41.87	330.6
29.2	11.51	33.3	329.1	17.54	107.5	629.1	30.46	199.8	929.1	41.87	331.3
29.3	11.52	34.4	329.2	17.52	107.7	629.2	30.45	200	929.2	41.87	331.9
29.4	11.49	34	329.3	17.5	107.9	629.3	30.45	200	929.3	41.87	331.4
29.5	11.45	33.7	329.4	17.48	108.5	629.4	30.43	200.3	929.4	41.86	332
29.6	11.46	34.4	329.5	17.48	108.5	629.5	30.43	200.1	929.5	41.85	331.2
29.7	11.46	33.8	329.6	17.49	108.6	629.6	30.41	200.7	929.6	41.86	332
29.8	11.45	34.5	329.7	17.48	108.6	629.7	30.4	200.7	929.7	41.85	332.3
29.9	11.31	33.9	329.8	17.47	108.7	629.8	30.39	200.2	929.8	41.85	331.8
30	11.19	34.8	329.9	17.48	108.4	629.9	30.38	200.2	929.9	41.85	332
30.1	11.2	34.8	330	17.46	108.7	630	30.36	200.8	930	41.85	331.9
30.2	11.25	34.4	330.1	17.47	109	630.1	30.36	199.8	930.1	41.84	331.7
30.3	11.23	35.1	330.2	17.49	108.7	630.2	30.34	199.8	930.2	41.83	332
30.4	11.24	34.6	330.3	17.51	108.9	630.3	30.33	199.3	930.3	41.83	332.2
30.5	11.25	35.4	330.4	17.51	109.1	630.4	30.31	199.5	930.4	41.83	332.1
30.6	11.24	35	330.5	17.51	109.1	630.5	30.3	199.4	930.5	41.83	332.1
30.7	11.26	35.4	330.6	17.52	109.3	630.6	30.28	199.2	930.6	41.82	332.2
30.8	11.28	35.3	330.7	17.52	109.5	630.7	30.26	199	930.7	41.82	332.5
30.9	11.28	35.3	330.8	17.5	108.8	630.8	30.25	198.9	930.8	41.82	331.9
31	11.3	35.5	330.9	17.49	108.6	630.9	30.23	199	930.9	41.82	331.9
31.1	11.29	35.5	331	17.5	108.8	631	30.21	198.6	931	41.81	332.2
31.2	11.28	35.9	331.1	17.51	108.8	631.1	30.21	198.5	931.1	41.8	331.9
31.3	11.28	35.7	331.2	17.45	108.8	631.2	30.18	198.7	931.2	41.8	331.8
31.4	11.29	35.9	331.3	17.44	108.7	631.3	30.17	198.6	931.3	41.8	331.9
31.5	11.31	35.6	331.4	17.42	108.9	631.4	30.15	198.9	931.4	41.79	331.8
31.6	11.32	36.4	331.5	17.41	109	631.5	30.13	199.1	931.5	41.79	332
31.7	11.29	36.1	331.6	17.41	109	631.6	30.11	199.2	931.6	41.8	331.9
31.8	11.32	36.5	331.7	17.41	109.2	631.7	30.09	199.4	931.7	41.79	332
31.9	11.3	36.2	331.8	17.41	109.4	631.8	30.07	199	931.8	41.78	332
32	11.31	36.7	331.9	17.42	109.3	631.9	30.06	199	931.9	41.78	332
32.1	11.32	36.8	332	17.42	109.3	632	30.04	198.6	932	41.77	331.9
32.2	11.32	36.9	332.1	17.43	109.5	632.1	30.02	198.4	932.1	41.77	331.8
32.3	11.31	36.6	332.2	17.43	109.5	632.2	30	198.7	932.2	41.77	331.9
32.4	11.33	36.9	332.3	17.42	109.5	632.3	29.99	198.5	932.3	41.76	332
32.5	11.32	37.2	332.4	17.43	109.8	632.4	29.97	198.5	932.4	41.77	332
32.6	11.33	37.2	332.5	17.42	109.7	632.5	29.95	198.6	932.5	41.76	331.9
32.7	11.32	37.1	332.6	17.44	109.7	632.6	29.93	198.3	932.6	41.75	331.9
32.8	11.34	37.3	332.7	17.44	109.7	632.7	29.91	198.4	932.7	41.77	331.9
32.9	11.33	37.5	332.8	17.44	109.7	632.8	29.9	198.2	932.8	41.76	331.9
33	11.34	37.6	332.9	17.45	109.8	632.9	29.88	198.2	932.9	41.76	331.9
33.1	11.33	37.4	333	17.45	109.9	633	29.87	198.8	933	41.75	331.8
33.2	11.34	38	333.1	17.45	110	633.1	29.85	198.3	933.1	41.74	331.8
33.3	11.32	37.9	333.2	17.47	110.2	633.2	29.84	198.3	933.2	41.75	331.8
33.4	11.34	37.8	333.3	17.48	110.3	633.3	29.82	198.2	933.3	41.75	331.8
33.5	11.34	38.3	333.4	17.49	110.2	633.4	29.8	198	933.4	41.75	331.8
33.6	11.34	38.3	333.5	17.49	110.4	633.5	29.79	198.3	933.5	41.75	331.8
33.7	11.34	38	333.6	17.49	110.5	633.6	29.78	198.1	933.6	41.74	331.8
33.8	11.33	38.7	333.7	17.51	110.5	633.7	29.77	197.8	933.7	41.73	331.7
33.9	11.34	38.5	333.8	17.5	110.5	633.8	29.76	197.9	933.8	41.72	331.6
34	11.36	38.6	333.9	17.49	110.8	633.9	29.74	198.1	933.9	41.73	331.7
34.1	11.35	38.7	334	17.5	110.8	634	29.73	198.1	934	41.72	331.7
34.2	11.32	39.1	334.1	17.5	111.2	634.1	29.72	197.6	934.1	41.71	331.7
34.3	11.36	38.9	334.2	17.51	111.3	634.2	29.71	197.5	934.2	41.71	331.7
34.4	11.34	39	334.3	17.51	111.3	634.3	29.71	197.4	934.3	41.71	331.5
34.5	11.37	39.2	334.4	17.51	111.8	634.4	29.7	197.3	934.4	41.71	331.5
34.6	11.36	39	334.5	17.52	112.4	634.5	29.68	197.6	934.5	41.71	331.6
34.7	11.36	39.3	334.6	17.53	112.5	634.6	29.68	197.5	934.6	41.71	331.8
34.8	11.38	39.6	334.7	17.54	112.4	634.7	29.67	197.4	934.7	41.7	331.8
34.9	11.35	39.4	334.8	17.58	111.6	634.8	29.67	197.4	934.8	41.69	331.7
35	11.35	39.7	334.9	17.58	111.5	634.9	29.66	197.2	934.9	41.69	331.6
35.1	11.36	40	335	17.59	113.4	635	29.66	197.2	935	41.68	331.5
35.2	11.37	39.8	335.1	17.6	113	635.1	29.65	197.2	935.1	41.67	331.5
35.3	11.36	40.3	335.2	17.63	113.1	635.2	29.65	196.8	935.2	41.67	331.5
35.4	11.37	39.9	335.3	17.6	113	635.3	29.65	197.2	935.3	41.67	331.6
35.5	11.35	39.7	335.4	17.61	113.3	635.4	29.65	196.7	935.4	41.65	331.4
35.6	11.38	40.2	335.5	17.62	113.2	635.5	29.65	196.8	935.5	41.66	331.4
35.7	11.37	40.2	335.6	17.62	113.2	635.6	29.65	196.5	935.6	41.67	331.3
35.8	11.37	40.3	335.7	17.61	113.3	635.7	29.65	196.9	935.7	41.65	331.2
35.9	11.38	40.4	335.8	17.64	113.3	635.8	29.65	196.8	935.8	41.65	331.1
36	11.39	41	335.9	17.66	113.3	635.9	29.65	196.3	935.9	41.65	331.2
36.1	11.37	40.6	336	17.66	113.2	636	29.66	196.1	936	41.65	331.3
36.2	11.39	40.6	336.1	17.66	113.3	636.1	29.66	196	936.1	41.64	331.2
36.3	11.37	40.9	336.2	17.65	113.3	636.2	29.67	195.8	936.2	41.63	331.1
36.4	11.38	40.9	336.3	17.69	113.1	636.3	29.67	196.3	936.3	41.63	331.2
36.5	11.39	40.8	336.4	17.69	112.6	636.4	29.67	196.2	936.4	41.63	331
36.6	11.46	41.3	336.5	17.71	112.8	636.5	29.68	195.8	936.5	41.63	330.9
36.7	11.56	40.6	336.6	17.71	113	636.6	29.68	195.5	936.6	41.62	330.8
36.8	11.58	41.1	336.7	17.72	113.3	636.7	29.69	195.3	936.7	41.63	330.7
36.9	11.58	41.1	336.8	17.73	113.3	636.8	29.69	195.4	936.8	41.62	330.6
37	11.59	40.9	336.9	17.75	113.4	636.9	29.71	195.7	936.9	41.62	330.8
37.1	11.6	41.5	337	17.75	113.6	637	29.71	195.7	937	41.61	330.9
37.2	11.58	41.1	337.1	17.74	113.9	637.1	29.72	195.4	937.1	41.61	330.8
37.3	11.61	41.4	337.2	17.76	113.7	637.2	29.72	195.7	937.2	41.61	330.6
37.4	11.61	40.9	337.3	17.76	113.3	637.3	29.74	195.2	937.3	41.62	330.5
37.5	11.64	41.7	337.4	17.77	113.4	637.4	29.74	195.2	937.4	41.61	330.7
37.6	11.65	41.2	337.5	17.8	113.6	637.5	29.75	195.1	937.5	41.6	330.6
37.7	11.6	41.6	337.6	17.8	113.7	637.6	29.76	195.1	937.6	41.61	330.4
37.8	11.63	41.2	337.7	17.82	113.9	637.7	29.77	195.4	937.7	41.6	330.3
37.9	11.63	41.3	337.8	17.82	113.9	637.8	29.77	195.5	937.8	41.6	330
38	11.63	41.7	337.9	17.83	114	637.9	29.79	195.6	937.9	41.59	330.3
38.1	11.63	41.4	338	17.81	113.9	638	29.8	195.6	938	41.59	330.3
38.2	11.64	41.3	338.1	17.78	113.9	638.1	29.81	195.3	938.1	41.58	330.3
38.3	11.63	42	338.2	17.78	114	638.2	29.82	195.4	938.2	41.59	330.8
38.4	11.65	41.6	338.3	17.8	114.2	638.3	29.83	195.2	938.3	41.58	330.4
38.5	11.64	41.7	338.4	17.81	114.1	638.4	29.83	195.3	938.4	41.58	330.2
38.6	11.66	41.9	338.5	17.83	114.2	638.5	29.85	195.8	938.5	41.57	330.1
38.7	11.69	41.6	338.6	17.83	114	638.6	29.85	195.9	938.6	41.57	330.1
38.8	11.72	41.4	338.7	17.86	114.1	638.7	29.86	195.8	938.7	41.57	329.9
38.9	11.73	41.7	338.8	17.89	114.1	638.8	29.88	196.1	938.8	41.56	329.9
39	11.74	41.7	338.9	17.91	114.1	638.9	29.89	195.9	938.9	41.57	329.9
39.1	11.73	41.6	339	17.91	114.2	639	29.89	196	939	41.56	329.9
39.2	11.75	41.7	339.1	17.92	114	639.1	29.9	195.8	939.1	41.55	329.9
39.3	11.73	41.9	339.2	17.94	113.8	639.2	29.91	196	939.2	41.56	329.5
39.4	11.74	41.5	339.3	17.95	113.9	639.3	29.92	195.7	939.3	41.55	329.5
39.5	11.76	41.8	339.4	17.97	114.2	639.4	29.93	195.7	939.4	41.55	329.6
39.6	11.76	41.7	339.5	17.99	114	639.5	29.94	195.7	939.5	41.54	329.5
39.7	11.74	41.7	339.6	18	114.1	639.6	29.95	195.7	939.6	41.54	329.5
39.8	11.73	43	339.7	18.01	114.3	639.7	29.96	195.5	939.7	41.54	329.4
39.9	11.71	41.6	339.8	18.05	114.5	639.8	29.97	195.7	939.8	41.53	329.1
40	11.73	42.5	339.9	18	114.8	639.9	29.98	195.9	939.9	41.53	328.6
40.1	11.72	42.1	340	18.02	114.4	640	29.98	195.8	940	41.53	328.6
40.2	11.7	42.3	340.1	18.03	114.2	640.1	30	195.5	940.1	41.53	328.7
40.3	11.73	41.5	340.2	18.07	113.9	640.2	30.01	196	940.2	41.52	328.8
40.4	11.71	41.7	340.3	18.1	113.8	640.3	30.02	196.1	940.3	41.52	328.8
40.5	11.71	41.8	340.4	18.1	113.7	640.4	30.02	195.9	940.4	41.52	328.5
40.6	11.71	41.6	340.5	18.21	113.7	640.5	30.03	195.8	940.5	41.52	328.8
40.7	11.69	41.5	340.6	18.22	113.5	640.6	30.04	195.9	940.6	41.52	329
40.8	11.7	41.4	340.7	18.21	113.5	640.7	30.06	196	940.7	41.51	329.1
40.9	11.7	41.7	340.8	18.2	113.3	640.8	30.06	196.2	940.8	41.51	329.1
41	11.68	41.4	340.9	18.19	113.4	640.9	30.07	196.6	940.9	41.51	329
41.1	11.67	41.7	341	18.23	113.4	641	30.08	196.6	941	41.5	329.3
41.2	11.67	41.2	341.1	18.23	113.3	641.1	30.08	196.9	941.1	41.51	328.7
41.3	11.64	41.4	341.2	18.25	113.2	641.2	30.1	197	941.2	41.5	329
41.4	11.65	41.4	341.3	18.27	113.1	641.3	30.1	197.2	941.3	41.51	329
41.5	11.67	41.2	341.4	18.27	113.1	641.4	30.11	197.7	941.4	41.49	328.8
41.6	11.68	41.2	341.5	18.28	113.1	641.5	30.12	198.2	941.5	41.49	328.9
41.7	11.65	41.6	341.6	18.28	113.1	641.6	30.12	198.8	941.6	41.49	328.7
41.8	11.64	40.7	341.7	18.28	113.1	641.7	30.13	197.7	941.7	41.49	328.5
41.9	11.62	41.1	341.8	18.31	113.1	641.8	30.13	197.9	941.8	41.49	328.7
42	11.65	41.3	341.9	18.34	113.6	641.9	30.14	198	941.9	41.49	328.8
42.1	11.63	40.9	342	18.33	114	642	30.14	197.7	942	41.48	328.9
42.2	11.64	40.8	342.1	18.33	113.7	642.1	30.16	197.9	942.1	41.49	328.7
42.3	11.62	40.8	342.2	18.36	113.4	642.2	30.16	198	942.2	41.48	328.7
42.4	11.61	40.9	342.3	18.36	113.3	642.3	30.17	198.1	942.3	41.47	328.6
42.5	11.61	40.6	342.4	18.36	113.2	642.4	30.18	198.6	942.4	41.47	328.6
42.6	11.63	40.9	342.5	18.36	113	642.5	30.19	198.7	942.5	41.48	328.7
42.7	11.64	40.4	342.6	18.35	113	642.6	30.19	198.7	942.6	41.46	328.7
42.8	11.63	40.8	342.7	18.38	112.9	642.7	30.19	199.3	942.7	41.45	328.6
42.9	11.63	40.5	342.8	18.38	112.9	642.8	30.2	199.5	942.8	41.46	328.6
43	11.65	40.5	342.9	18.37	112.8	642.9	30.22	200	942.9	41.46	328.6
43.1	11.62	40.2	343	18.37	112.7	643	30.22	200	943	41.45	328.6
43.2	11.63	40.3	343.1	18.38	112.3	643.1	30.23	200.2	943.1	41.45	328.4
43.3	11.61	40	343.2	18.33	112.4	643.2	30.24	200.2	943.2	41.45	328.2
43.4	11.62	40.1	343.3	18.33	112.4	643.3	30.24	200.2	943.3	41.44	328.2
43.5	11.61	39.7	343.4	18.34	112.4	643.4	30.25	200.3	943.4	41.44	328.5
43.6	11.62	40.1	343.5	18.35	112.5	643.5	30.25	200.8	943.5	41.44	328.4
43.7	11.61	39.9	343.6	18.35	112.4	643.6	30.26	201.1	943.6	41.44	328.4
43.8	11.62	39.6	343.7	18.35	112	643.7	30.27	200.7	943.7	41.43	328.4
43.9	11.62	39.8	343.8	18.36	111.1	643.8	30.27	201	943.8	41.43	328.3
44	11.62	39.4	343.9	18.37	111.8	643.9	30.28	201.2	943.9	41.42	328.3
44.1	11.61	39.6	344	18.36	112	644	30.29	201.1	944	41.42	328.2
44.2	11.62	39.4	344.1	18.37	112.1	644.1	30.29	201.3	944.1	41.42	328.2
44.3	11.6	39.3	344.2	18.35	111.8	644.2	30.3	201.6	944.2	41.42	328.3
44.4	11.62	39.2	344.3	18.35	111.5	644.3	30.3	201.3	944.3	41.41	328.2
44.5	11.62	39.2	344.4	18.36	111.2	644.4	30.31	201	944.4	41.42	328.2
44.6	11.62	38.7	344.5	18.35	111.7	644.5	30.31	201.2	944.5	41.4	328.2
44.7	11.61	38.8	344.6	18.35	111.4	644.6	30.32	201.3	944.6	41.4	328.3
44.8	11.63	39	344.7	18.35	111.6	644.7	30.33	201.1	944.7	41.4	328.2
44.9	11.61	38.7	344.8	18.37	111.5	644.8	30.33	201.2	944.8	41.4	328.2
45	11.61	38.6	344.9	18.41	111.1	644.9	30.34	201.6	944.9	41.4	328.1
45.1	11.6	38.3	345	18.4	111	645	30.35	201.8	945	41.39	328
45.2	11.62	38.5	345.1	18.4	111	645.1	30.35	202	945.1	41.39	328.3
45.3	11.61	38.2	345.2	18.4	110.7	645.2	30.36	202.1	945.2	41.39	328.4
45.4	11.63	37.9	345.3	18.4	110.7	645.3	30.36	202.3	945.3	41.39	328.3
45.5	11.61	38.1	345.4	18.38	110.7	645.4	30.36	202.5	945.4	41.39	328.3
45.6	11.61	37.9	345.5	18.38	110.9	645.5	30.37	202.8	945.5	41.37	328.5
45.7	11.62	37.8	345.6	18.37	110.6	645.6	30.38	202.6	945.6	41.38	328.6
45.8	11.61	37.9	345.7	18.36	110.4	645.7	30.38	202.4	945.7	41.37	328.4
45.9	11.63	37.7	345.8	18.36	110.7	645.8	30.38	202.3	945.8	41.37	328.2
46	11.63	37.4	345.9	18.37	110.8	645.9	30.39	202.6	945.9	41.38	328.2
46.1	11.61	37.5	346	18.37	110.8	646	30.39	202.5	946	41.37	328.4
46.2	11.64	37.7	346.1	18.35	110.7	646.1	30.4	202.6	946.1	41.37	328.6
46.3	11.6	37.1	346.2	18.36	110.7	646.2	30.4	202.7	946.2	41.36	328.5
46.4	11.61	37.4	346.3	18.35	110.6	646.3	30.41	203	946.3	41.36	328.5
46.5	11.64	37.3	346.4	18.35	110.5	646.4	30.42	202.9	946.4	41.36	328.5
46.6	11.64	37	346.5	18.34	110.8	646.5	30.41	203.1	946.5	41.36	328.4
46.7	11.62	36.7	346.6	18.32	111.1	646.6	30.42	202.6	946.6	41.36	328.5
46.8	11.63	36.8	346.7	18.3	110.8	646.7	30.42	202.6	946.7	41.35	328.6
46.9	11.63	36.7	346.8	18.28	110.4	646.8	30.42	202.7	946.8	41.35	328.6
47	11.64	36.6	346.9	18.3	110.3	646.9	30.43	203.7	946.9	41.36	328.5
47.1	11.63	36.6	347	18.28	110.4	647	30.43	203.8	947	41.36	328.6
47.2	11.65	36.5	347.1	18.24	110	647.1	30.43	204	947.1	41.35	328.6
47.3	11.62	36.3	347.2	18.22	110.1	647.2	30.43	204	947.2	41.35	328.7
47.4	11.61	36.3	347.3	18.21	110.3	647.3	30.44	204.3	947.3	41.35	328.8
47.5	11.63	36	347.4	18.2	110.2	647.4	30.44	204.5	947.4	41.34	328.9
47.6	11.63	36	347.5	18.19	109.9	647.5	30.45	204.4	947.5	41.34	328.8
47.7	11.63	35.8	347.6	18.18	110.1	647.6	30.44	204.2	947.6	41.35	329
47.8	11.64	36.1	347.7	18.15	109.9	647.7	30.44	204.2	947.7	41.34	329
47.9	11.65	35.8	347.8	18.15	109.8	647.8	30.44	203.9	947.8	41.34	329.1
48	11.63	35.4	347.9	18.12	109.7	647.9	30.45	204.5	947.9	41.34	329.2
48.1	11.63	35.2	348	18.12	109.8	648	30.44	204.3	948	41.34	329.2
48.2	11.64	35.5	348.1	18.09	109.7	648.1	30.45	204.4	948.1	41.33	329.4
48.3	11.64	35.1	348.2	18.05	109.5	648.2	30.45	204.7	948.2	41.34	329.3
48.4	11.63	35.2	348.3	18.05	109.5	648.3	30.45	204.5	948.3	41.33	329.4
48.5	11.64	35.2	348.4	18.03	109.4	648.4	30.45	204.5	948.4	41.34	329.3
48.6	11.64	34.8	348.5	18.01	109.4	648.5	30.45	204.6	948.5	41.33	329.4
48.7	11.63	35.1	348.6	18.01	109.4	648.6	30.45	204	948.6	41.33	329.5
48.8	11.64	34.3	348.7	17.96	109.5	648.7	30.45	203.9	948.7	41.33	329.6
48.9	11.63	34.8	348.8	17.94	109.6	648.8	30.45	204.2	948.8	41.33	329.6
49	11.66	34.2	348.9	17.92	109.4	648.9	30.45	204.3	948.9	41.33	329.8
49.1	11.63	34.5	349	17.91	109.3	649	30.45	204.3	949	41.32	329.9
49.2	11.62	34.6	349.1	17.89	109.3	649.1	30.44	204.3	949.1	41.33	330.1
49.3	11.62	34.4	349.2	17.88	109.1	649.2	30.44	204.2	949.2	41.32	330.2
49.4	11.64	33.9	349.3	17.88	109.1	649.3	30.44	204.2	949.3	41.33	330.1
49.5	11.64	34	349.4	17.86	109.1	649.4	30.44	204.2	949.4	41.32	330.1
49.6	11.65	33.9	349.5	17.84	108.9	649.5	30.44	204.4	949.5	41.33	330.2
49.7	11.63	33.6	349.6	17.82	109	649.6	30.43	204.5	949.6	41.31	330.3
49.8	11.63	33.7	349.7	17.81	109.2	649.7	30.43	204.9	949.7	41.31	330.3
49.9	11.64	33.6	349.8	17.79	109.1	649.8	30.43	205.2	949.8	41.32	330.4
50	11.63	33.7	349.9	17.79	109.1	649.9	30.42	205	949.9	41.32	330.3
50.1	11.62	33.4	350	17.78	109.2	650	30.41	205.3	950	41.33	330.2
50.2	11.63	33.3	350.1	17.75	109.2	650.1	30.41	205.5	950.1	41.32	330.5
50.3	11.63	33	350.2	17.74	109.3	650.2	30.4	205.9	950.2	41.31	330.9
50.4	11.66	33.5	350.3	17.72	108.7	650.3	30.4	206.2	950.3	41.32	331
50.5	11.64	32.3	350.4	17.71	109.7	650.4	30.4	206	950.4	41.32	330.9
50.6	11.66	33.2	350.5	17.69	109.7	650.5	30.39	205.7	950.5	41.32	330.9
50.7	11.65	32.7	350.6	17.65	109.6	650.6	30.38	205.9	950.6	41.31	331
50.8	11.64	32.8	350.7	17.65	109.6	650.7	30.37	206	950.7	41.31	331
50.9	11.65	32.6	350.8	17.63	109.7	650.8	30.37	205.9	950.8	41.31	331.1
51	11.66	33	350.9	17.61	109.7	650.9	30.36	205.8	950.9	41.3	331.2
51.1	11.67	32.4	351	17.61	110	651	30.35	205.8	951	41.31	331.3
51.2	11.66	32.3	351.1	17.52	110.3	651.1	30.34	205.7	951.1	41.3	331.4
51.3	11.66	32.2	351.2	17.51	110.3	651.2	30.33	205.9	951.2	41.31	331.5
51.4	11.68	32.3	351.3	17.49	110.3	651.3	30.32	205.9	951.3	41.3	331.6
51.5	11.67	32.3	351.4	17.48	110.1	651.4	30.31	205.8	951.4	41.3	331.6
51.6	11.66	32	351.5	17.45	109.9	651.5	30.3	205.7	951.5	41.3	331.7
51.7	11.68	32.4	351.6	17.41	109.9	651.6	30.29	205.8	951.6	41.29	331.7
51.8	11.67	32	351.7	17.39	110.2	651.7	30.29	205.8	951.7	41.3	331.8
51.9	11.66	32.1	351.8	17.37	110.3	651.8	30.27	205.2	951.8	41.29	331.9
52	11.68	32	351.9	17.36	110.4	651.9	30.26	206.2	951.9	41.3	332
52.1	11.64	32.3	352	17.35	110.5	652	30.24	205.8	952	41.29	332
52.2	11.66	31.2	352.1	17.32	110.8	652.1	30.23	206.2	952.1	41.3	332.1
52.3	11.64	31.9	352.2	17.29	110.8	652.2	30.22	206.5	952.2	41.29	332.1
52.4	11.68	32	352.3	17.26	111	652.3	30.21	207.4	952.3	41.29	332.4
52.5	11.67	31.5	352.4	17.22	111.2	652.4	30.2	206.7	952.4	41.28	332.5
52.6	11.65	31.6	352.5	17.19	111.2	652.5	30.19	206.9	952.5	41.29	332.5
52.7	11.66	31.2	352.6	17.15	111.4	652.6	30.18	207	952.6	41.29	332.6
52.8	11.66	31.4	352.7	17.1	111.5	652.7	30.17	207.1	952.7	41.29	332.8
52.9	11.66	31.6	352.8	17.05	111.7	652.8	30.15	207.6	952.8	41.28	333
53	11.68	31.3	352.9	16.97	111.7	652.9	30.14	208	952.9	41.28	332.7
53.1	11.67	31.9	353	16.94	111.6	653	30.12	207.9	953	41.27	332.7
53.2	11.66	31.3	353.1	16.89	111.6	653.1	30.11	208.9	953.1	41.28	332.8
53.3	11.65	31.5	353.2	16.89	111.9	653.2	30.1	209.2	953.2	41.27	332.9
53.4	11.66	31.3	353.3	16.86	112.1	653.3	30.08	209	953.3	41.27	333
53.5	11.68	30.9	353.4	16.85	112.3	653.4	30.07	209	953.4	41.28	333.1
53.6	11.67	31.4	353.5	16.84	112.4	653.5	30.06	208.7	953.5	41.27	333.2
53.7	11.67	31.6	353.6	16.83	112.7	653.6	30.05	208.7	953.6	41.27	333.3
53.8	11.66	31	353.7	16.85	112.7	653.7	30.04	208.5	953.7	41.27	333.3
53.9	11.65	31.3	353.8	16.83	112.9	653.8	30.03	208.7	953.8	41.27	333.2
54	11.65	31.3	353.9	16.82	113.1	653.9	30.01	208.7	953.9	41.26	333
54.1	11.65	31.5	354	16.8	113.2	654	30	209	954	41.26	333.4
54.2	11.66	30.8	354.1	16.8	113.4	654.1	29.99	209.5	954.1	41.26	333.4
54.3	11.67	31.1	354.2	16.77	113.6	654.2	29.98	209.9	954.2	41.26	333.6
54.4	11.67	31.3	354.3	16.72	113.7	654.3	29.96	210.2	954.3	41.27	333.7
54.5	11.67	31	354.4	16.73	114	654.4	29.95	210.4	954.4	41.26	333.8
54.6	11.66	31.7	354.5	16.71	114.3	654.5	29.95	211.5	954.5	41.25	333.8
54.7	11.67	31.4	354.6	16.7	114.4	654.6	29.94	211.7	954.6	41.26	333.8
54.8	11.67	31.5	354.7	16.68	114.6	654.7	29.93	211.6	954.7	41.26	333.9
54.9	11.68	31.1	354.8	16.68	114.8	654.8	29.91	211.5	954.8	41.26	334
55	11.67	31.4	354.9	16.68	115	654.9	29.9	211.4	954.9	41.26	334
55.1	11.65	31.1	355	16.67	115.2	655	29.9	211.1	955	41.26	334.1
55.2	11.68	31.4	355.1	16.66	115.5	655.1	29.89	210.9	955.1	41.26	334.3
55.3	11.65	31	355.2	16.63	115.6	655.2	29.88	211.1	955.2	41.25	334.3
55.4	11.67	31.2	355.3	16.62	115.8	655.3	29.88	211	955.3	41.25	334.3
55.5	11.67	31.4	355.4	16.59	116	655.4	29.87	211.4	955.4	41.25	334.4
55.6	11.69	31.5	355.5	16.6	116.1	655.5	29.87	211.8	955.5	41.25	334.4
55.7	11.68	31.3	355.6	16.58	116.3	655.6	29.86	211.7	955.6	41.25	334.5
55.8	11.68	31.2	355.7	16.57	116.6	655.7	29.86	212.4	955.7	41.25	334.6
55.9	11.67	31.6	355.8	16.56	116.7	655.8	29.86	212.5	955.8	41.24	334.7
56	11.66	31.1	355.9	16.54	116.8	655.9	29.85	212.4	955.9	41.24	334.4
56.1	11.68	31.8	356	16.52	117.1	656	29.85	212.5	956	41.24	334.1
56.2	11.67	31.4	356.1	16.52	117.2	656.1	29.85	212.7	956.1	41.26	334.3
56.3	11.66	31.4	356.2	16.53	117.3	656.2	29.85	212.8	956.2	41.23	334.1
56.4	11.67	31.7	356.3	16.53	117.6	656.3	29.85	213.5	956.3	41.24	334.5
56.5	11.67	31.4	356.4	16.52	117.7	656.4	29.86	213.3	956.4	41.23	333.7
56.6	11.67	31.5	356.5	16.53	118.1	656.5	29.85	213.4	956.5	41.24	334.7
56.7	11.68	31.5	356.6	16.52	118.3	656.6	29.86	213.6	956.6	41.24	334.9
56.8	11.67	32	356.7	16.52	118.5	656.7	29.86	213.3	956.7	41.24	334.8
56.9	11.81	31.8	356.8	16.5	119.3	656.8	29.86	213.4	956.8	41.23	335
57	11.86	31.9	356.9	16.51	119.1	656.9	29.87	213.4	956.9	41.23	335.1
57.1	11.84	32.1	357	16.5	119	657	29.88	213.7	957	41.23	335.3
57.2	11.82	31.9	357.1	16.48	119.1	657.1	29.88	214	957.1	41.23	335.5
57.3	11.83	32.2	357.2	16.47	119.1	657.2	29.9	213.4	957.2	41.23	335.3
57.4	11.79	31.9	357.3	16.46	119.2	657.3	29.9	213.2	957.3	41.23	335.4
57.5	11.77	32.3	357.4	16.43	119.4	657.4	29.92	213.2	957.4	41.23	335.4
57.6	11.76	31.9	357.5	16.43	119.6	657.5	29.92	213.3	957.5	41.23	335.6
57.7	11.78	32.6	357.6	16.41	119.9	657.6	29.93	214.3	957.6	41.22	336.5
57.8	11.75	32.3	357.7	16.4	120.3	657.7	29.94	214	957.7	41.23	337.7
57.9	11.74	32.9	357.8	16.36	120.3	657.8	29.96	213.9	957.8	41.23	336.2
58	11.74	32.8	357.9	16.36	120.5	657.9	29.97	214.1	957.9	41.22	336
58.1	11.71	32.5	358	16.33	120.7	658	29.98	214.1	958	41.22	336
58.2	11.72	32.8	358.1	16.31	121	658.1	29.99	214	958.1	41.22	336.2
58.3	11.67	32.7	358.2	16.29	121.2	658.2	30.01	214.3	958.2	41.22	335.8
58.4	11.68	32.7	358.3	16.3	121.4	658.3	30.02	214.4	958.3	41.21	335.8
58.5	11.7	32.7	358.4	16.28	121.4	658.4	30.03	215.2	958.4	41.22	335.8
58.6	11.66	33.1	358.5	16.28	121.6	658.5	30.05	214.9	958.5	41.22	335.8
58.7	11.67	32.9	358.6	16.3	121.8	658.6	30.06	214.9	958.6	41.22	335.9
58.8	11.67	33.4	358.7	16.3	122.2	658.7	30.07	215.1	958.7	41.21	335.9
58.9	11.65	33.1	358.8	16.3	122.6	658.8	30.09	214.9	958.8	41.22	336
59	11.66	33.1	358.9	16.29	122.8	658.9	30.1	214.9	958.9	41.2	336
59.1	11.67	33.1	359	16.28	123.1	659	30.12	214.9	959	41.21	336
59.2	11.67	33.2	359.1	16.22	123.2	659.1	30.14	215.3	959.1	41.21	335.9
59.3	11.66	33.1	359.2	16.24	123.5	659.2	30.16	215.4	959.2	41.21	336
59.4	11.67	34	359.3	16.25	123.5	659.3	30.16	215.4	959.3	41.21	336
59.5	11.66	33.6	359.4	16.25	123.8	659.4	30.18	215.1	959.4	41.2	336
59.6	11.67	34.4	359.5	16.27	123.8	659.5	30.2	215.5	959.5	41.21	336
59.7	11.67	34.1	359.6	16.28	123.9	659.6	30.22	215.2	959.6	41.21	336
59.8	11.67	34.7	359.7	16.26	124.1	659.7	30.24	215.3	959.7	41.21	336.1
59.9	11.66	34.1	359.8	16.27	124.2	659.8	30.26	215.5	959.8	41.2	336.2
60	11.67	34.1	359.9	16.27	124.3	659.9	30.27	215.6	959.9	41.2	336.1
60.1	11.67	34.8	360	16.28	124.2	660	30.29	215.4	960	41.2	336.2
60.2	11.66	34.6	360.1	16.25	124.3	660.1	30.31	215.6	960.1	41.2	336.2
60.3	11.66	34.3	360.2	16.25	124.5	660.2	30.33	215.4	960.2	41.2	336.2
60.4	11.66	34.7	360.3	16.24	124.6	660.3	30.34	216.5	960.3	41.2	335.9
60.5	11.68	34.6	360.4	16.24	124.7	660.4	30.35	215.5	960.4	41.2	335.7
60.6	11.66	35.1	360.5	16.25	125	660.5	30.37	215.8	960.5	41.2	335.8
60.7	11.67	34.4	360.6	16.24	125.4	660.6	30.39	215.9	960.6	41.2	335.8
60.8	11.67	34.9	360.7	16.23	125.9	660.7	30.4	216.2	960.7	41.19	335.8
60.9	11.67	35	360.8	16.23	125.9	660.8	30.42	216.4	960.8	41.19	335.8
61	11.69	35.2	360.9	16.23	126	660.9	30.44	216.3	960.9	41.2	335.8
61.1	11.69	35.2	361	16.23	125.9	661	30.45	216.3	961	41.19	335.8
61.2	11.68	35.7	361.1	16.24	125.9	661.1	30.47	216.3	961.1	41.2	335.8
61.3	11.67	35.5	361.2	16.23	126.1	661.2	30.48	216.6	961.2	41.2	335.8
61.4	11.67	35.8	361.3	16.25	126.4	661.3	30.5	216.4	961.3	41.19	335.7
61.5	11.68	35.7	361.4	16.25	126.5	661.4	30.51	216.5	961.4	41.19	335.6
61.6	11.68	35.9	361.5	16.24	126.5	661.5	30.53	216.8	961.5	41.19	335.5
61.7	11.7	36	361.6	16.25	126.4	661.6	30.54	216.7	961.6	41.19	335.6
61.8	11.68	35.8	361.7	16.25	126.6	661.7	30.56	216.6	961.7	41.2	335.7
61.9	11.68	36.3	361.8	16.24	126.6	661.8	30.57	216.9	961.8	41.2	335.7
62	11.69	36	361.9	16.23	126.8	661.9	30.59	216.7	961.9	41.18	335.6
62.1	11.7	36.5	362	16.25	126.7	662	30.59	216.6	962	41.19	335.5
62.2	11.68	36.4	362.1	16.22	127.1	662.1	30.61	216.8	962.1	41.19	335.4
62.3	11.68	36.6	362.2	16.22	127.2	662.2	30.62	217.1	962.2	41.19	335.4
62.4	11.69	36.6	362.3	16.22	127.3	662.3	30.63	217	962.3	41.18	335.4
62.5	11.69	36.9	362.4	16.23	127.3	662.4	30.65	216.8	962.4	41.19	335.4
62.6	11.68	36.6	362.5	16.23	127.4	662.5	30.66	216.7	962.5	41.18	335.4
62.7	11.69	36.8	362.6	16.21	127.5	662.6	30.68	216.7	962.6	41.18	335.3
62.8	11.7	37.3	362.7	16.22	127.6	662.7	30.68	217.1	962.7	41.18	335.2
62.9	11.7	37	362.8	16.23	127.6	662.8	30.69	216.6	962.8	41.17	335.3
63	11.7	38	362.9	16.24	127.8	662.9	30.7	216.7	962.9	41.18	335.2
63.1	11.71	37.1	363	16.24	128	663	30.72	216.7	963	41.18	335
63.2	11.7	37.5	363.1	16.23	128.1	663.1	30.73	216.6	963.1	41.18	335
63.3	11.69	37.7	363.2	16.23	128.1	663.2	30.74	216.4	963.2	41.17	335.2
63.4	11.69	37.6	363.3	16.24	128.2	663.3	30.75	216.4	963.3	41.18	335.1
63.5	11.7	38.2	363.4	16.2	128.2	663.4	30.75	216.2	963.4	41.16	335.1
63.6	11.71	38	363.5	16.2	128.2	663.5	30.77	216.3	963.5	41.16	335.2
63.7	11.69	38.3	363.6	16.2	128.3	663.6	30.78	216.4	963.6	41.17	335.4
63.8	11.69	38	363.7	16.2	128.3	663.7	30.78	216.4	963.7	41.16	334.8
63.9	11.7	38.3	363.8	16.24	128.3	663.8	30.79	216.5	963.8	41.16	334.7
64	11.71	38.4	363.9	16.25	128.4	663.9	30.8	216.7	963.9	41.16	335
64.1	11.71	38.5	364	16.25	128.6	664	30.8	216.7	964	41.15	335.2
64.2	11.74	38.6	364.1	16.28	128.6	664.1	30.81	216.2	964.1	41.15	335.1
64.3	11.7	38.9	364.2	16.28	128.6	664.2	30.82	216.2	964.2	41.15	334.9
64.4	11.71	38.9	364.3	16.28	128.6	664.3	30.82	216.1	964.3	41.16	335
64.5	11.7	39.1	364.4	16.28	128.7	664.4	30.84	216.8	964.4	41.16	335
64.6	11.68	39.4	364.5	16.29	128.6	664.5	30.84	216	964.5	41.15	334.7
64.7	11.7	39.1	364.6	16.28	128.5	664.6	30.85	216.9	964.6	41.15	334.7
64.8	11.7	39.1	364.7	16.31	128.5	664.7	30.85	216.1	964.7	41.15	334.9
64.9	11.7	39.5	364.8	16.32	128.4	664.8	30.85	215.8	964.8	41.14	335
65	11.7	39.4	364.9	16.33	128.4	664.9	30.86	216.2	964.9	41.15	334.7
65.1	11.71	39.5	365	16.31	128.5	665	30.86	216.3	965	41.15	334.9
65.2	11.7	39.8	365.1	16.34	128.5	665.1	30.86	216.3	965.1	41.14	334.7
65.3	11.71	39.8	365.2	16.34	128.5	665.2	30.87	216.6	965.2	41.14	334.4
65.4	11.71	39.8	365.3	16.37	128.5	665.3	30.87	216.2	965.3	41.15	334.4
65.5	11.73	40.1	365.4	16.38	128.5	665.4	30.87	216.4	965.4	41.14	334.4
65.6	11.72	40.2	365.5	16.37	128.4	665.5	30.87	216.4	965.5	41.14	334.4
65.7	11.72	40.1	365.6	16.4	128.6	665.6	30.87	216.7	965.6	41.15	334.4
65.8	11.69	40.7	365.7	16.41	128.6	665.7	30.87	217	965.7	41.14	334.3
65.9	11.71	39.8	365.8	16.41	128.5	665.8	30.88	216.6	965.8	41.14	334.3
66	11.71	40.7	365.9	16.41	128.5	665.9	30.87	216.6	965.9	41.13	334.2
66.1	11.72	40.4	366	16.42	128.5	666	30.87	216.8	966	41.14	334.1
66.2	11.7	40.4	366.1	16.44	128.4	666.1	30.88	216.8	966.1	41.14	334.1
66.3	11.71	41.1	366.2	16.42	128.4	666.2	30.87	217.1	966.2	41.13	334
66.4	11.7	40.6	366.3	16.45	128.3	666.3	30.87	217.2	966.3	41.13	334
66.5	11.73	40.9	366.4	16.46	128.2	666.4	30.87	217	966.4	41.14	334
66.6	11.71	41.2	366.5	16.48	128.1	666.5	30.87	217.7	966.5	41.13	334
66.7	11.72	40.8	366.6	16.48	128	666.6	30.87	217.5	966.6	41.13	333.9
66.8	11.72	41	366.7	16.49	128.4	666.7	30.86	217.2	966.7	41.13	333.8
66.9	11.71	41.1	366.8	16.49	128.6	666.8	30.86	216.8	966.8	41.13	333.7
67	11.72	41.3	366.9	16.51	128.4	666.9	30.86	216.9	966.9	41.12	333.7
67.1	11.71	41.3	367	16.51	128.3	667	30.86	217.1	967	41.13	333.6
67.2	11.74	41.5	367.1	16.54	128.1	667.1	30.85	217.3	967.1	41.12	333.6
67.3	11.71	41.7	367.2	16.54	128.1	667.2	30.85	217.3	967.2	41.13	333.6
67.4	11.71	41.4	367.3	16.57	128	667.3	30.84	217.4	967.3	41.13	333.5
67.5	11.71	41.5	367.4	16.57	128.1	667.4	30.84	217.2	967.4	41.12	333.5
67.6	11.71	41.6	367.5	16.52	128	667.5	30.84	217.3	967.5	41.12	333.4
67.7	11.71	41.5	367.6	16.53	127.9	667.6	30.83	217.3	967.6	41.11	333.4
67.8	11.74	42.2	367.7	16.55	127.7	667.7	30.82	216.9	967.7	41.12	333.4
67.9	11.73	41.6	367.8	16.57	127.5	667.8	30.82	217.2	967.8	41.11	333.3
68	11.72	41.7	367.9	16.6	127.4	667.9	30.82	217.5	967.9	41.12	333.3
68.1	11.74	41.8	368	16.63	127.2	668	30.81	217.5	968	41.13	333.3
68.2	11.72	42	368.1	16.65	127	668.1	30.81	217.6	968.1	41.12	333.2
68.3	11.74	41.9	368.2	16.6	127	668.2	30.8	217.9	968.2	41.12	332.9
68.4	11.73	41.8	368.3	16.65	126.8	668.3	30.8	217.7	968.3	41.12	332.7
68.5	11.74	41.8	368.4	16.66	126.6	668.4	30.79	218	968.4	41.12	332.8
68.6	11.73	42	368.5	16.69	126.6	668.5	30.78	218.2	968.5	41.12	332.7
68.7	11.75	42	368.6	16.7	126.4	668.6	30.78	218	968.6	41.12	332.6
68.8	11.75	41.9	368.7	16.72	126.4	668.7	30.77	218	968.7	41.11	332.6
68.9	11.75	42	368.8	16.72	126.4	668.8	30.77	218	968.8	41.12	332.6
69	11.75	42	368.9	16.73	126.4	668.9	30.76	218.2	968.9	41.11	332.5
69.1	11.73	42.2	369	16.76	126.3	669	30.75	218.4	969	41.11	332.4
69.2	11.73	41.7	369.1	16.83	126	669.1	30.74	219.3	969.1	41.11	332.4
69.3	11.74	42.3	369.2	16.82	125.8	669.2	30.74	218.3	969.2	41.12	332.3
69.4	11.74	42.1	369.3	16.83	125.6	669.3	30.73	218.2	969.3	41.11	332
69.5	11.74	42	369.4	16.85	125.5	669.4	30.72	218.2	969.4	41.11	332
69.6	11.73	42.2	369.5	16.88	125.3	669.5	30.72	218.4	969.5	41.11	332
69.7	11.74	42.3	369.6	16.88	125	669.6	30.71	218.6	969.6	41.11	332
69.8	11.73	41.9	369.7	16.91	124.6	669.7	30.7	218.4	969.7	41.1	332
69.9	11.73	42	369.8	16.94	124.1	669.8	30.69	218.5	969.8	41.11	331.8
70	11.75	41.9	369.9	16.95	124.5	669.9	30.68	218.7	969.9	41.11	331.8
70.1	11.73	42.2	370	17.06	124.4	670	30.67	218.8	970	41.11	331.7
70.2	11.74	42.1	370.1	17.01	124.2	670.1	30.67	218.9	970.1	41.11	331.7
70.3	11.72	42.1	370.2	17	124	670.2	30.66	219	970.2	41.11	331.7
70.4	11.73	42.1	370.3	17.02	123.9	670.3	30.65	219.2	970.3	41.1	331.6
70.5	11.74	42.1	370.4	17.04	123.7	670.4	30.64	219.4	970.4	41.11	331.5
70.6	11.73	42.1	370.5	17.05	123.6	670.5	30.63	219.3	970.5	41.1	331.5
70.7	11.74	42.1	370.6	17.07	123.4	670.6	30.63	219.3	970.6	41.11	331.4
70.8	11.73	41.9	370.7	17.09	123	670.7	30.61	219.6	970.7	41.1	331.4
70.9	11.72	41.9	370.8	17.11	122.5	670.8	30.61	219.8	970.8	41.11	331.3
71	11.72	42	370.9	17.14	122.5	670.9	30.6	219.7	970.9	41.1	331.2
71.1	11.74	41.8	371	17.15	122.3	671	30.59	219.8	971	41.1	331.1
71.2	11.73	41.9	371.1	17.19	122.2	671.1	30.59	219.9	971.1	41.1	331.1
71.3	11.74	41.5	371.2	17.22	122.3	671.2	30.57	219.8	971.2	41.1	331.1
71.4	11.72	42	371.3	17.26	122.1	671.3	30.57	219.9	971.3	41.1	331
71.5	11.73	41.5	371.4	17.28	122	671.4	30.56	220.1	971.4	41.11	331
71.6	11.74	41.5	371.5	17.33	121.4	671.5	30.55	220.3	971.5	41.1	330.9
71.7	11.72	41.9	371.6	17.38	121.5	671.6	30.54	220.4	971.6	41.11	330.9
71.8	11.73	41.2	371.7	17.41	121.4	671.7	30.53	220.5	971.7	41.1	330.6
71.9	11.72	41.9	371.8	17.41	121.5	671.8	30.52	220.6	971.8	41.1	330.4
72	11.74	41.3	371.9	17.43	121.3	671.9	30.51	220.6	971.9	41.1	330.6
72.1	11.74	41.6	372	17.43	120.9	672	30.5	220.3	972	41.1	330.8
72.2	11.73	41.7	372.1	17.4	121.2	672.1	30.49	220.3	972.1	41.1	330.3
72.3	11.73	41.4	372.2	17.42	121	672.2	30.48	220.3	972.2	41.09	329.9
72.4	11.72	41.3	372.3	17.43	121	672.3	30.48	220	972.3	41.1	330.3
72.5	11.74	41.3	372.4	17.47	120.8	672.4	30.47	220.7	972.4	41.09	330.7
72.6	11.73	41.2	372.5	17.5	120.7	672.5	30.46	220.5	972.5	41.1	330.6
72.7	11.74	41.2	372.6	17.52	120.6	672.6	30.45	220.7	972.6	41.09	330.4
72.8	11.72	41.1	372.7	17.53	120.3	672.7	30.44	220.6	972.7	41.1	330.3
72.9	11.73	41.2	372.8	17.56	120	672.8	30.43	220.8	972.8	41.11	330.3
73	11.73	40.8	372.9	17.57	119.4	672.9	30.42	220.8	972.9	41.1	330.5
73.1	11.73	41.3	373	17.61	118.9	673	30.41	220.5	973	41.09	330.4
73.2	11.77	40.4	373.1	17.64	119.5	673.1	30.4	220.5	973.1	41.09	330.4
73.3	11.73	41	373.2	17.68	119.4	673.2	30.4	220.2	973.2	41.1	330.4
73.4	11.73	40.4	373.3	17.7	119.3	673.3	30.38	220.6	973.3	41.09	330.2
73.5	11.74	40.6	373.4	17.72	119.1	673.4	30.38	220.4	973.4	41.08	330.1
73.6	11.74	40.9	373.5	17.73	119.1	673.5	30.37	220.4	973.5	41.1	330.2
73.7	11.74	40.3	373.6	17.76	118.8	673.6	30.36	220.5	973.6	41.09	330.2
73.8	11.74	40.4	373.7	17.77	118.7	673.7	30.35	220.4	973.7	41.08	330.3
73.9	11.75	40.2	373.8	17.81	118.4	673.8	30.35	220.9	973.8	41.09	330.2
74	11.74	40	373.9	17.83	118.2	673.9	30.33	221.1	973.9	41.09	330.1
74.1	11.74	39.8	374	17.86	117.9	674	30.33	220.7	974	41.09	330.1
74.2	11.74	39.5	374.1	17.9	117.3	674.1	30.32	221	974.1	41.08	330.1
74.3	11.75	39.7	374.2	17.93	115.4	674.2	30.31	220.9	974.2	41.08	330.1
74.4	11.75	39.4	374.3	17.95	117.1	674.3	30.3	221.4	974.3	41.09	330.1
74.5	11.75	39.8	374.4	17.97	117.4	674.4	30.3	221.4	974.4	41.1	330.2
74.6	11.74	39.1	374.5	18	116.8	674.5	30.29	221.2	974.5	41.09	330.1
74.7	11.75	39.5	374.6	18.02	116.8	674.6	30.29	221	974.6	41.09	330.1
74.8	11.77	39.1	374.7	18.03	116.6	674.7	30.28	221	974.7	41.08	330.1
74.9	11.76	39.4	374.8	18.04	116.4	674.8	30.27	221.1	974.8	41.08	330.1
75	11.75	39	374.9	18.08	116.4	674.9	30.26	221.5	974.9	41.08	330.1
75.1	11.75	38.9	375	18.11	116.1	675	30.25	221.3	975	41.08	330.2
75.2	11.75	38.7	375.1	18.14	116	675.1	30.25	221.5	975.1	41.08	330.2
75.3	11.76	38.4	375.2	18.16	115.9	675.2	30.24	221.7	975.2	41.07	330.2
75.4	11.77	38.6	375.3	18.18	115.7	675.3	30.24	222	975.3	41.07	330
75.5	11.76	38.5	375.4	18.2	115.5	675.4	30.23	221.9	975.4	41.08	330.3
75.6	11.76	38.3	375.5	18.21	115.4	675.5	30.23	221.9	975.5	41.07	330.2
75.7	11.75	38.3	375.6	18.22	115.4	675.6	30.22	221.9	975.6	41.07	330.3
75.8	11.76	38.4	375.7	18.24	115.1	675.7	30.21	222.1	975.7	41.08	330.4
75.9	11.76	38.3	375.8	18.25	115	675.8	30.21	222.3	975.8	41.07	330.5
76	11.77	38.3	375.9	18.22	114.7	675.9	30.2	223	975.9	41.08	330.4
76.1	11.75	37.8	376	18.25	114.6	676	30.2	223	976	41.07	330.2
76.2	11.77	38.2	376.1	18.27	114.3	676.1	30.19	222.8	976.1	41.07	330.3
76.3	11.74	37.9	376.2	18.29	114.5	676.2	30.19	222.5	976.2	41.07	330.3
76.4	11.76	37.9	376.3	18.32	114.5	676.3	30.18	222.2	976.3	41.06	330.3
76.5	11.76	37.7	376.4	18.33	114.2	676.4	30.18	222.3	976.4	41.07	330.3
76.6	11.75	37.9	376.5	18.33	114	676.5	30.17	222.4	976.5	41.07	330.5
76.7	11.76	37.1	376.6	18.35	113.7	676.6	30.17	222.6	976.6	41.06	330.8
76.8	11.76	37.6	376.7	18.36	113.2	676.7	30.16	222.3	976.7	41.07	330.9
76.9	11.75	37.5	376.8	18.37	113.1	676.8	30.16	222.6	976.8	41.06	330.3
77	11.73	37.1	376.9	18.38	113.1	676.9	30.15	223.1	976.9	41.06	330.2
77.1	11.75	37.1	377	18.39	113	677	30.15	223.8	977	41.07	330.3
77.2	11.76	37.1	377.1	18.41	112.7	677.1	30.14	224.2	977.1	41.07	330.5
77.3	11.75	36.8	377.2	18.4	112.4	677.2	30.14	224.1	977.2	41.06	330.4
77.4	11.74	36.6	377.3	18.46	111.2	677.3	30.14	224.2	977.3	41.06	330.6
77.5	11.75	36.7	377.4	18.44	111.7	677.4	30.13	223.7	977.4	41.06	330.8
77.6	11.75	36.6	377.5	18.45	113	677.5	30.12	223.6	977.5	41.05	330.9
77.7	11.76	36.3	377.6	18.46	112.7	677.6	30.12	223.4	977.6	41.06	330.7
77.8	11.76	36.5	377.7	18.46	112.1	677.7	30.12	223.4	977.7	41.07	330.6
77.9	11.75	36.4	377.8	18.47	112.1	677.8	30.11	223.3	977.8	41.05	330.7
78	11.74	36.6	377.9	18.48	112	677.9	30.11	223.9	977.9	41.06	330.7
78.1	11.74	36	378	18.49	111.8	678	30.11	224.1	978	41.06	330.3
78.2	11.73	36	378.1	18.49	111.5	678.1	30.1	224.3	978.1	41.05	330.9
78.3	11.71	36.4	378.2	18.49	111.3	678.2	30.1	223.9	978.2	41.05	331.4
78.4	11.74	35.5	378.3	18.49	111.2	678.3	30.1	223.6	978.3	41.05	331.1
78.5	11.72	35.6	378.4	18.48	110.7	678.4	30.1	223.1	978.4	41.06	332.7
78.6	11.73	35.7	378.5	18.49	110.9	678.5	30.1	222.7	978.5	41.05	332.4
78.7	11.73	35.5	378.6	18.49	108	678.6	30.09	223.1	978.6	41.05	332.2
78.8	11.73	35.1	378.7	18.49	109.6	678.7	30.09	222.1	978.7	41.06	331.1
78.9	11.73	35.5	378.8	18.49	110	678.8	30.09	221.9	978.8	41.05	330.7
79	11.74	34.8	378.9	18.48	110.1	678.9	30.09	221.8	978.9	41.04	330.7
79.1	11.73	35.4	379	18.47	110.1	679	30.09	221.9	979	41.05	329.9
79.2	11.75	34.8	379.1	18.47	110.6	679.1	30.09	221.4	979.1	41.05	330.2
79.3	11.71	34.7	379.2	18.47	111.5	679.2	30.08	221.5	979.2	41.04	330.6
79.4	11.74	34.9	379.3	18.49	110.7	679.3	30.09	221.8	979.3	41.05	331.5
79.5	11.73	34.7	379.4	18.47	110.5	679.4	30.09	221.6	979.4	41.05	333
79.6	11.73	34.6	379.5	18.47	110.3	679.5	30.08	221.9	979.5	41.04	331.4
79.7	11.73	34.4	379.6	18.46	109.4	679.6	30.09	222	979.6	41.04	330.1
79.8	11.73	34.3	379.7	18.47	110	679.7	30.08	222	979.7	41.05	330.6
79.9	11.72	34.4	379.8	18.5	109.6	679.8	30.09	221.9	979.8	41.04	331
80	11.72	34.1	379.9	18.49	109.9	679.9	30.08	222.5	979.9	41.05	331
80.1	11.73	34	380	18.49	109.9	680	30.08	222.9	980	41.04	331.2
80.2	11.72	34	380.1	18.47	109.8	680.1	30.08	222.4	980.1	41.04	331.3
80.3	11.72	34.2	380.2	18.47	109.9	680.2	30.09	222.4	980.2	41.04	331.4
80.4	11.74	33.8	380.3	18.47	109.7	680.3	30.09	222.5	980.3	41.04	331.3
80.5	11.74	33.6	380.4	18.46	109.7	680.4	30.09	222.4	980.4	41.03	331.5
80.6	11.73	33.9	380.5	18.45	109.6	680.5	30.09	223	980.5	41.03	331.5
80.7	11.73	33.8	380.6	18.44	109.9	680.6	30.09	222.1	980.6	41.04	331.4
80.8	11.74	33.6	380.7	18.42	109.8	680.7	30.09	222.2	980.7	41.04	331.6
80.9	11.73	33.7	380.8	18.42	109.8	680.8	30.09	222.4	980.8	41.03	332.2
81	11.75	33.6	380.9	18.42	109.5	680.9	30.1	222.2	980.9	41.03	333.9
81.1	11.74	33.3	381	18.37	109.4	681	30.1	221.8	981	41.04	332.9
81.2	11.75	33.1	381.1	18.36	109.2	681.1	30.1	222	981.1	41.03	332
81.3	11.73	33.4	381.2	18.36	109.2	681.2	30.1	221.9	981.2	41.03	331.2
81.4	11.72	33.1	381.3	18.36	109.1	681.3	30.1	221.5	981.3	41.04	331.4
81.5	11.75	33.2	381.4	18.36	108.9	681.4	30.1	221.1	981.4	41.03	331.4
81.6	11.74	33.2	381.5	18.34	109	681.5	30.11	220.8	981.5	41.03	331.7
81.7	11.75	32.9	381.6	18.34	108.9	681.6	30.11	220.5	981.6	41.03	331.7
81.8	11.76	32.5	381.7	18.32	108.6	681.7	30.12	220.2	981.7	41.02	331.7
81.9	11.74	32.8	381.8	18.31	108.6	681.8	30.12	220.2	981.8	41.03	331.8
82	11.75	32.6	381.9	18.3	108.4	681.9	30.12	219.7	981.9	41.03	332.1
82.1	11.76	32.6	382	18.26	108	682	30.13	219.6	982	41.03	332.8
82.2	11.77	32.4	382.1	18.25	108.6	682.1	30.13	220.3	982.1	41.02	332.1
82.3	11.73	32.6	382.2	18.24	108.7	682.2	30.13	220.1	982.2	41.04	332.2
82.4	11.75	32.7	382.3	18.19	108.5	682.3	30.13	219.2	982.3	41.03	332.2
82.5	11.76	32.4	382.4	18.16	108.5	682.4	30.15	219	982.4	41.03	331.9
82.6	11.78	32.3	382.5	18.14	108.7	682.5	30.15	218.8	982.5	41.03	331.3
82.7	11.75	32.4	382.6	18.14	108.7	682.6	30.15	218.8	982.6	41.02	331.8
82.8	11.75	32.7	382.7	18.13	108.5	682.7	30.16	218.8	982.7	41.02	332
82.9	11.76	31.7	382.8	18.13	108.3	682.8	30.16	218.6	982.8	41.02	332
83	11.76	32.2	382.9	18.13	107.9	682.9	30.17	218.4	982.9	41.03	332
83.1	11.76	31.9	383	18.12	108	683	30.17	218.3	983	41.03	332
83.2	11.8	31.9	383.1	18.11	108.1	683.1	30.18	217.9	983.1	41.03	332
83.3	11.75	32	383.2	18.09	108.1	683.2	30.18	217.8	983.2	41.03	332.1
83.4	11.76	32.2	383.3	18.07	108	683.3	30.18	217.8	983.3	41.03	332.2
83.5	11.74	32.4	383.4	18.07	108.1	683.4	30.19	217.9	983.4	41.02	332.3
83.6	11.73	32.3	383.5	18.05	108.2	683.5	30.2	217.5	983.5	41.02	332
83.7	11.76	32.6	383.6	18.04	108.2	683.6	30.2	217.6	983.6	41.02	332.1
83.8	11.76	32.4	383.7	18.03	108.1	683.7	30.21	217.6	983.7	41.03	332.7
83.9	11.75	32	383.8	18.02	107.8	683.8	30.21	217.2	983.8	41.02	332.6
84	11.75	32	383.9	18	108.2	683.9	30.22	216.6	983.9	41.02	332.4
84.1	11.73	31.9	384	17.98	109.3	684	30.23	216.6	984	41.03	332.5
84.2	11.75	31.9	384.1	17.97	109.1	684.1	30.23	216.5	984.1	41.02	332.5
84.3	11.75	31.9	384.2	17.96	109.2	684.2	30.24	216.8	984.2	41.02	332.6
84.4	11.76	31.9	384.3	17.94	107.8	684.3	30.24	215.9	984.3	41.02	332.8
84.5	11.74	31.6	384.4	17.89	103.6	684.4	30.25	215.6	984.4	41.02	332.8
84.6	11.74	31.3	384.5	17.88	105.5	684.5	30.25	215.3	984.5	41.02	332.7
84.7	11.76	31.3	384.6	17.86	108.2	684.6	30.27	215	984.6	41.02	332.8
84.8	11.76	31.5	384.7	17.85	108.3	684.7	30.27	214.9	984.7	41.01	332.9
84.9	11.75	31.5	384.8	17.79	108.7	684.8	30.27	215.1	984.8	41.01	332.8
85	11.76	32.1	384.9	17.77	108.4	684.9	30.28	214.7	984.9	41.02	332.9
85.1	11.75	32.6	385	17.76	108.5	685	30.29	214.9	985	41.01	332.9
85.2	11.75	33	385.1	17.73	108.4	685.1	30.3	214.2	985.1	41.01	333
85.3	11.73	32.6	385.2	17.75	108.4	685.2	30.31	213.6	985.2	41.01	333
85.4	11.76	32.5	385.3	17.71	108.4	685.3	30.32	213.5	985.3	41.01	332.8
85.5	11.76	31.8	385.4	17.66	108.3	685.4	30.32	213.1	985.4	41.01	332.9
85.6	11.77	32.2	385.5	17.61	108.4	685.5	30.33	212.8	985.5	41	333.1
85.7	11.79	32.1	385.6	17.6	108.2	685.6	30.34	212.7	985.6	41	333
85.8	11.77	31.9	385.7	17.58	108.3	685.7	30.35	212.3	985.7	40.99	333.1
85.9	11.76	31.9	385.8	17.55	108.4	685.8	30.35	212	985.8	41	333.1
86	11.78	31.8	385.9	17.53	108.3	685.9	30.36	212	985.9	41	333
86.1	11.76	31.9	386	17.49	108.4	686	30.37	212.2	986	40.99	333.1
86.2	11.77	32	386.1	17.46	108.3	686.1	30.38	211.9	986.1	40.99	333.1
86.3	11.77	31.4	386.2	17.44	108.3	686.2	30.39	211.6	986.2	40.99	333.2
86.4	11.79	31.9	386.3	17.41	108.4	686.3	30.39	211.4	986.3	40.99	333.1
86.5	11.78	31.7	386.4	17.38	108.3	686.4	30.4	211.1	986.4	40.99	333.1
86.6	11.76	32	386.5	17.36	108.3	686.5	30.41	211.3	986.5	40.99	333.2
86.7	11.77	31.5	386.6	17.34	108.4	686.6	30.42	211.1	986.6	40.99	333.1
86.8	11.78	31.9	386.7	17.31	108.4	686.7	30.43	210.9	986.7	40.99	333.2
86.9	11.79	31.9	386.8	17.27	108.6	686.8	30.44	210.6	986.8	40.99	333.3
87	11.79	31.7	386.9	17.26	108.5	686.9	30.45	210.4	986.9	40.98	333.4
87.1	11.78	31.9	387	17.24	108.3	687	30.46	210.1	987	40.98	333.5
87.2	11.79	31.7	387.1	17.23	108.4	687.1	30.46	209.8	987.1	40.98	333.5
87.3	11.77	32	387.2	17.21	108.5	687.2	30.48	209.7	987.2	40.98	333.5
87.4	11.77	31.8	387.3	17.18	108.5	687.3	30.48	210.1	987.3	40.97	333.4
87.5	11.78	31.9	387.4	17.16	108.3	687.4	30.49	209.2	987.4	40.97	333.4
87.6	11.79	32.1	387.5	17.12	108.2	687.5	30.5	208.8	987.5	40.97	333.4
87.7	11.81	32	387.6	17.11	108.3	687.6	30.51	208.7	987.6	40.97	333.4
87.8	11.79	32.1	387.7	17.06	108.2	687.7	30.51	209	987.7	40.97	333.4
87.9	11.78	32	387.8	17.06	108.3	687.8	30.52	208.4	987.8	40.96	333.3
88	11.75	32.1	387.9	17.04	108.4	687.9	30.53	208	987.9	40.97	333.4
88.1	11.77	32.3	388	17.04	108.6	688	30.53	207.7	988	40.96	333.4
88.2	11.78	32.5	388.1	17.02	108.6	688.1	30.55	207.7	988.1	40.96	333.5
88.3	11.79	32.3	388.2	17	108.8	688.2	30.55	208	988.2	40.96	333.6
88.4	11.78	32.2	388.3	16.99	108.8	688.3	30.56	207.9	988.3	40.96	333.5
88.5	11.78	32.2	388.4	16.98	109	688.4	30.57	207.8	988.4	40.96	333.6
88.6	11.8	32.7	388.5	16.96	109.3	688.5	30.57	207.7	988.5	40.96	333.9
88.7	11.79	32.4	388.6	16.93	109.4	688.6	30.59	207.9	988.6	40.95	334.5
88.8	11.8	32.6	388.7	16.9	109.3	688.7	30.59	207.9	988.7	40.95	333.9
88.9	11.8	32.7	388.8	16.86	109	688.8	30.6	207.6	988.8	40.95	333
89	11.81	32.5	388.9	16.85	109.1	688.9	30.6	207.4	988.9	40.94	333.9
89.1	11.79	32.9	389	16.84	109.3	689	30.61	207.4	989	40.95	334.9
89.2	11.82	32.7	389.1	16.83	109.3	689.1	30.62	207.3	989.1	40.95	334
89.3	11.81	33.1	389.2	16.81	109.1	689.2	30.63	207.5	989.2	40.94	334.6
89.4	11.81	33	389.3	16.79	109.5	689.3	30.64	207	989.3	40.95	336.3
89.5	11.81	33	389.4	16.78	109.9	689.4	30.64	207.2	989.4	40.95	336.8
89.6	11.81	33.6	389.5	16.77	109.9	689.5	30.64	207.2	989.5	40.95	336.5
89.7	11.83	32.7	389.6	16.74	109.8	689.6	30.66	206.9	989.6	40.94	334.8
89.8	11.82	33.6	389.7	16.73	109.8	689.7	30.66	206.8	989.7	40.94	334
89.9	11.83	33.2	389.8	16.71	109.8	689.8	30.67	206.4	989.8	40.94	333.6
90	11.82	33.2	389.9	16.7	110.2	689.9	30.68	206.7	989.9	40.94	333.1
90.1	11.84	33.9	390	16.67	110.3	690	30.69	206.4	990	40.94	331.8
90.2	11.84	33.4	390.1	16.65	110.4	690.1	30.69	206.3	990.1	40.94	332.9
90.3	11.82	33.8	390.2	16.64	110.4	690.2	30.7	206.5	990.2	40.94	333.1
90.4	11.83	33.9	390.3	16.6	110.6	690.3	30.71	206.7	990.3	40.93	333.4
90.5	11.83	33.8	390.4	16.59	109.9	690.4	30.71	206.8	990.4	40.93	333.8
90.6	11.84	34.4	390.5	16.57	109.6	690.5	30.71	206.9	990.5	40.93	334
90.7	11.84	34.2	390.6	16.55	110.6	690.6	30.72	206.8	990.6	40.93	334.4
90.8	11.85	34.2	390.7	16.54	110.8	690.7	30.73	207.1	990.7	40.93	334.5
90.9	11.84	34.4	390.8	16.54	110.6	690.8	30.74	207.1	990.8	40.92	333.6
91	11.85	34.6	390.9	16.53	110	690.9	30.74	206.6	990.9	40.93	333.8
91.1	11.85	34.3	391	16.51	110.2	691	30.74	206.6	991	40.92	336.2
91.2	11.86	34.7	391.1	16.49	111	691.1	30.75	206.8	991.1	40.93	335.7
91.3	11.86	34.8	391.2	16.46	110.8	691.2	30.76	206.4	991.2	40.94	334.5
91.4	11.86	34.6	391.3	16.45	110.5	691.3	30.77	206.6	991.3	40.93	334.1
91.5	11.84	34.9	391.4	16.44	110.9	691.4	30.77	206.7	991.4	40.93	334
91.6	11.86	35.2	391.5	16.43	111	691.5	30.78	206.7	991.5	40.92	333.7
91.7	11.87	34.7	391.6	16.4	112	691.6	30.79	207.5	991.6	40.92	334.2
91.8	11.88	35.6	391.7	16.4	112	691.7	30.79	207.5	991.7	40.92	333.7
91.9	11.87	35.5	391.8	16.39	111.5	691.8	30.79	207.5	991.8	40.92	332.4
92	11.87	35.1	391.9	16.39	111.9	691.9	30.8	206.5	991.9	40.94	334.1
92.1	11.87	35.7	392	16.38	111.4	692	30.81	206.4	992	40.92	333.7
92.2	11.88	35.5	392.1	16.38	111.8	692.1	30.82	206.7	992.1	40.91	334
92.3	11.86	35.5	392.2	16.37	111.9	692.2	30.82	206.7	992.2	40.92	334.3
92.4	11.87	35.6	392.3	16.36	111.6	692.3	30.83	207	992.3	40.91	334.9
92.5	11.87	35.9	392.4	16.33	111.6	692.4	30.83	206.5	992.4	40.91	335.5
92.6	11.88	35.9	392.5	16.35	111.5	692.5	30.84	206.6	992.5	40.9	334.6
92.7	11.87	35.9	392.6	16.34	111.5	692.6	30.84	206.9	992.6	40.91	334.8
92.8	11.84	36.5	392.7	16.35	111.6	692.7	30.85	206.8	992.7	40.92	334.5
92.9	11.87	35.7	392.8	16.33	111.5	692.8	30.85	207.3	992.8	40.92	334.1
93	11.86	36.4	392.9	16.32	111.7	692.9	30.85	207.6	992.9	40.92	333.9
93.1	11.86	36.7	393	16.32	111.7	693	30.87	208	993	40.9	333.6
93.2	11.88	36.8	393.1	16.31	112	693.1	30.87	207.9	993.1	40.91	333.7
93.3	11.87	36.5	393.2	16.31	111.8	693.2	30.88	208	993.2	40.9	333.6
93.4	11.88	37	393.3	16.32	111.8	693.3	30.88	207.8	993.3	40.89	333.2
93.5	11.88	37.1	393.4	16.32	111.4	693.4	30.89	208.2	993.4	40.9	333.5
93.6	11.88	37	393.5	16.32	110.9	693.5	30.89	208.2	993.5	40.9	333.5
93.7	11.88	37.2	393.6	16.31	111.2	693.6	30.9	207.8	993.6	40.9	333.8
93.8	11.89	37.4	393.7	16.26	112.3	693.7	30.9	207.4	993.7	40.9	333.7
93.9	11.88	37.3	393.8	16.26	112.1	693.8	30.9	208.3	993.8	40.89	333.7
94	11.88	37.6	393.9	16.27	111.6	693.9	30.91	207.4	993.9	40.89	333.6
94.1	11.88	37.5	394	16.25	112.1	694	30.92	207	994	40.89	333.8
94.2	11.88	37.6	394.1	16.27	112.6	694.1	30.92	206.8	994.1	40.9	333.8
94.3	11.91	37.9	394.2	16.28	112.2	694.2	30.93	207.6	994.2	40.89	333.7
94.4	11.9	37.7	394.3	16.27	112.2	694.3	30.93	206.9	994.3	40.88	333.6
94.5	11.9	37.9	394.4	16.3	112.5	694.4	30.93	206.8	994.4	40.88	333.7
94.6	11.9	38	394.5	16.29	112.4	694.5	30.94	207	994.5	40.88	333.6
94.7	11.9	38.1	394.6	16.3	112.3	694.6	30.95	207.1	994.6	40.88	333.9
94.8	11.91	38.3	394.7	16.31	112.4	694.7	30.95	207.1	994.7	40.88	334.2
94.9	11.9	38.5	394.8	16.3	112.5	694.8	30.96	206.8	994.8	40.87	334.2
95	11.91	38.3	394.9	16.3	112.7	694.9	30.96	206.9	994.9	40.88	333.6
95.1	11.9	38.4	395	16.3	112.7	695	30.97	207.2	995	40.86	333.6
95.2	11.91	38.8	395.1	16.28	113	695.1	30.98	207.2	995.1	40.86	333.5
95.3	11.9	38.8	395.2	16.29	113	695.2	30.98	207.3	995.2	40.87	332.6
95.4	11.91	39.1	395.3	16.31	113	695.3	30.98	207.2	995.3	40.86	333.2
95.5	11.9	38.9	395.4	16.31	112.9	695.4	30.99	207.2	995.4	40.86	334.5
95.6	11.92	39	395.5	16.31	112.6	695.5	30.99	207.6	995.5	40.86	335.1
95.7	11.9	39	395.6	16.3	112.8	695.6	31	207.7	995.6	40.86	338.7
95.8	11.91	39.4	395.7	16.29	112.7	695.7	31	207.8	995.7	40.86	336.6
95.9	11.92	39.5	395.8	16.3	112.2	695.8	31	208.4	995.8	40.86	333.9
96	11.92	39.6	395.9	16.3	112.4	695.9	31.01	208.5	995.9	40.85	333.1
96.1	11.92	39.5	396	16.32	112.7	696	31.01	208.5	996	40.86	332.7
96.2	11.94	39.6	396.1	16.33	112.5	696.1	31.01	208.4	996.1	40.85	333.4
96.3	11.91	39.5	396.2	16.33	112.8	696.2	31.01	208.7	996.2	40.85	333.5
96.4	11.92	39.8	396.3	16.35	112.2	696.3	31.01	208.5	996.3	40.85	334.1
96.5	11.93	40	396.4	16.33	112	696.4	31.02	208.9	996.4	40.85	334
96.6	11.94	39.8	396.5	16.37	112.6	696.5	31.02	209	996.5	40.86	333.5
96.7	11.95	39.9	396.6	16.39	113	696.6	31.02	209.2	996.6	40.85	333.7
96.8	11.92	40.1	396.7	16.39	112.8	696.7	31.03	209.3	996.7	40.84	333.6
96.9	11.92	40	396.8	16.39	112.9	696.8	31.03	209.4	996.8	40.84	332.8
97	11.95	40.1	396.9	16.39	112.8	696.9	31.02	209.6	996.9	40.84	333.3
97.1	11.94	40.4	397	16.42	113	697	31.02	209.8	997	40.84	333.3
97.2	11.94	40	397.1	16.4	113	697.1	31.02	210.2	997.1	40.84	333.6
97.3	11.95	40.3	397.2	16.37	113	697.2	31.02	211	997.2	40.84	332.8
97.4	11.94	40	397.3	16.39	113	697.3	31.03	210.5	997.3	40.84	334.4
97.5	11.95	40.5	397.4	16.41	113.1	697.4	31.02	210.6	997.4	40.84	334
97.6	11.96	40.5	397.5	16.43	113.1	697.5	31.02	210.7	997.5	40.84	333.7
97.7	11.96	40.5	397.6	16.46	113.2	697.6	31.02	210.8	997.6	40.84	333.7
97.8	11.96	40.5	397.7	16.45	113.1	697.7	31.02	210.9	997.7	40.83	333.7
97.9	11.96	40.6	397.8	16.48	113.2	697.8	31.01	211.1	997.8	40.84	333.9
98	11.95	40.8	397.9	16.51	113.2	697.9	31.01	211.3	997.9	40.84	333.9
98.1	11.97	40.9	398	16.52	113.2	698	31.01	211.3	998	40.84	334
98.2	11.98	41.1	398.1	16.55	113.1	698.1	31	211.2	998.1	40.85	334.1
98.3	11.96	41.2	398.2	16.57	113.4	698.2	30.99	211.2	998.2	40.84	334.4
98.4	11.97	40.8	398.3	16.6	114	698.3	30.99	211.4	998.3	40.85	333.8
98.5	11.97	41.3	398.4	16.64	113.7	698.4	30.98	211.1	998.4	40.84	334.2
98.6	11.98	41	398.5	16.68	113.8	698.5	30.98	211.1	998.5	40.84	333.8
98.7	11.99	41.2	398.6	16.64	113.8	698.6	30.98	211.1	998.6	40.84	333.7
98.8	11.99	41.4	398.7	16.67	114	698.7	30.97	211.2	998.7	40.85	334.5
98.9	11.98	41.1	398.8	16.66	113.7	698.8	30.96	211.6	998.8	40.84	334.5
99	11.99	41.4	398.9	16.7	113.9	698.9	30.95	211.8	998.9	40.84	334
99.1	12	41.4	399	16.7	113.7	699	30.95	212.2	999	40.84	333.6
99.2	11.98	41.3	399.1	16.73	113.7	699.1	30.94	212.6	999.1	40.83	333.5
99.3	12	41.6	399.2	16.73	113.9	699.2	30.93	212.5	999.2	40.84	333.8
99.4	12.02	41.3	399.3	16.75	113.6	699.3	30.92	213.1	999.3	40.84	334.1
99.5	12.02	41.4	399.4	16.76	113.5	699.4	30.92	213.2	999.4	40.83	333.9
99.6	12.01	41.5	399.5	16.79	113.4	699.5	30.9	213.3	999.5	40.84	333.6
99.7	12.01	41.4	399.6	16.8	113.4	699.6	30.9	213.1	999.6	40.84	333.1
99.8	12.03	41.5	399.7	16.83	113.3	699.7	30.89	213.3	999.7	40.84	332.5
99.9	12.03	41.8	399.8	16.85	113.4	699.8	30.88	213.6	999.8	40.83	331
100	12.04	41.3	399.9	16.85	113.3	699.9	30.87	213.5	999.9	40.83	332.3
100.1	12.03	41.6	400	16.87	113.3	700	30.85	214.4	1000	40.84	332.4
100.2	12.01	42	400.1	16.9	113.2	700.1	30.85	214.2	1000.1	40.83	332.7
100.3	12.02	41.5	400.2	16.92	113.5	700.2	30.83	214	1000.2	40.84	332.8
100.4	12.04	41.6	400.3	16.95	113.4	700.3	30.82	214.1	1000.3	40.83	332.8
100.5	12.04	41.4	400.4	16.98	113.4	700.4	30.8	214.1	1000.4	40.84	332.9
100.6	12.05	42	400.5	16.99	113.4	700.5	30.79	214.2	1000.5	40.83	332.9
100.7	12.04	41.9	400.6	17.02	113.3	700.6	30.77	214.3	1000.6	40.83	333
100.8	12.04	41.5	400.7	17.05	113.3	700.7	30.76	213.9	1000.7	40.83	333
100.9	12.04	42.1	400.8	17.08	113.2	700.8	30.75	214	1000.8	40.83	333
101	12.05	41.8	400.9	17.11	113.2	700.9	30.74	214.4	1000.9	40.84	333
101.1	12.07	41.6	401	17.12	113.2	701	30.73	214.2	1001	40.83	332.9
101.2	12.08	41.7	401.1	17.15	113.2	701.1	30.71	214.5	1001.1	40.84	333
101.3	12.09	41.8	401.2	17.18	113	701.2	30.7	214.7	1001.2	40.84	333.5
101.4	12.07	42	401.3	17.2	113.1	701.3	30.68	214.6	1001.3	40.83	332.9
101.5	12.08	41.7	401.4	17.21	113	701.4	30.66	214.9	1001.4	40.84	332.9
101.6	12.08	41.6	401.5	17.24	113	701.5	30.65	214.7	1001.5	40.84	332.9
101.7	12.1	41.6	401.6	17.29	113.1	701.6	30.64	214.6	1001.6	40.84	333.6
101.8	12.06	41.8	401.7	17.35	113	701.7	30.63	215.1	1001.7	40.83	333.1
101.9	12.09	41.8	401.8	17.37	112.9	701.8	30.61	215.5	1001.8	40.84	332.9
102	12.1	41.6	401.9	17.38	112.8	701.9	30.59	215.8	1001.9	40.84	332.8
102.1	12.09	41.8	402	17.41	113	702	30.57	215.2	1002	40.84	332.9
102.2	12.09	41.6	402.1	17.44	112.8	702.1	30.56	215	1002.1	40.84	332.9
102.3	12.1	41.6	402.2	17.46	112.7	702.2	30.55	215	1002.2	40.84	332.7
102.4	12.09	41.8	402.3	17.48	112.7	702.3	30.53	214.8	1002.3	40.84	332.6
102.5	12.11	41.8	402.4	17.45	112.6	702.4	30.52	214.7	1002.4	40.83	332.4
102.6	12.09	41.6	402.5	17.46	112.6	702.5	30.5	214.4	1002.5	40.83	332
102.7	12.09	41.5	402.6	17.49	112.6	702.6	30.49	214.9	1002.6	40.83	332.1
102.8	12.1	41.5	402.7	17.54	112.4	702.7	30.47	214.8	1002.7	40.83	331.7
102.9	12.1	41.5	402.8	17.56	112.4	702.8	30.45	215	1002.8	40.84	331.4
103	12.12	41.7	402.9	17.6	112.4	702.9	30.44	215.1	1002.9	40.83	332
103.1	12.1	41.2	403	17.63	112.4	703	30.42	215.6	1003	40.83	332.1
103.2	12.09	41.5	403.1	17.64	112.3	703.1	30.41	215.8	1003.1	40.84	332.2
103.3	12.09	41.1	403.2	17.67	112.4	703.2	30.39	215.4	1003.2	40.84	332.1
103.4	12.11	41.7	403.3	17.7	112.2	703.3	30.38	215.7	1003.3	40.84	331.9
103.5	12.11	40.7	403.4	17.72	112.1	703.4	30.36	216.5	1003.4	40.83	331.8
103.6	12.08	41.3	403.5	17.74	112.1	703.5	30.35	216.2	1003.5	40.84	331.9
103.7	12.08	40.9	403.6	17.75	112	703.6	30.34	216.3	1003.6	40.84	332.1
103.8	12.08	41	403.7	17.77	111.8	703.7	30.32	216.1	1003.7	40.83	331.9
103.9	12.07	41	403.8	17.8	111.5	703.8	30.3	215.8	1003.8	40.84	332.2
104	12.08	41	403.9	17.81	111.6	703.9	30.29	215.7	1003.9	40.83	332.5
104.1	12.07	40.6	404	17.82	111.4	704	30.27	215.8	1004	40.83	332.5
104.2	12.07	40.9	404.1	17.83	111.4	704.1	30.26	215.8	1004.1	40.83	332.4
104.3	12.07	40.7	404.2	17.85	111.4	704.2	30.25	215.6	1004.2	40.84	332.3
104.4	12.07	40.8	404.3	17.86	111.3	704.3	30.24	215.6	1004.3	40.83	332.3
104.5	12.07	40.6	404.4	17.88	111.2	704.4	30.23	216.2	1004.4	40.83	332.4
104.6	12.08	40.4	404.5	17.91	111.1	704.5	30.21	216.1	1004.5	40.83	332.4
104.7	12.09	40.8	404.6	17.93	110.9	704.6	30.2	216.5	1004.6	40.83	332.6
104.8	12.1	40.1	404.7	17.92	110.9	704.7	30.19	216.3	1004.7	40.83	331.8
104.9	12.09	40.4	404.8	17.95	110.8	704.8	30.18	216	1004.8	40.83	331.2
105	12.1	40.2	404.9	17.96	110.8	704.9	30.17	216	1004.9	40.83	331.4
105.1	12.1	40.3	405	17.98	110.8	705	30.16	215.8	1005	40.82	331.8
105.2	12.07	40.2	405.1	17.99	110.5	705.1	30.16	215.9	1005.1	40.83	331.9
105.3	12.09	40.2	405.2	18.01	110.3	705.2	30.15	216.1	1005.2	40.82	332
105.4	12.08	40.1	405.3	18.05	110.2	705.3	30.14	216.2	1005.3	40.83	332.1
105.5	12.06	39.9	405.4	18.04	110.2	705.4	30.14	216.3	1005.4	40.83	332.2
105.6	12.08	40.1	405.5	18.08	110.2	705.5	30.13	216.5	1005.5	40.83	332.2
105.7	12.07	39.8	405.6	18.09	110.1	705.6	30.13	216.4	1005.6	40.82	332.3
105.8	12.06	39.6	405.7	18.11	109.8	705.7	30.13	216.1	1005.7	40.81	332.3
105.9	12.08	40.1	405.8	18.13	109.9	705.8	30.13	216	1005.8	40.83	332.6
106	12.1	39.5	405.9	18.15	109.8	705.9	30.13	216.8	1005.9	40.82	332.3
106.1	12.07	39.4	406	18.17	109.7	706	30.13	216.5	1006	40.81	332.1
106.2	12.05	39.8	406.1	18.19	109.7	706.1	30.12	217.9	1006.1	40.82	332
106.3	12.09	39.1	406.2	18.2	109.6	706.2	30.12	217.2	1006.2	40.82	332.6
106.4	12.07	39.1	406.3	18.22	109.4	706.3	30.13	217.2	1006.3	40.82	332.1
106.5	12.08	39.2	406.4	18.23	109.5	706.4	30.13	217.3	1006.4	40.81	332.3
106.6	12.07	38.9	406.5	18.24	109.4	706.5	30.14	217.8	1006.5	40.82	332.4
106.7	12.09	38.7	406.6	18.25	109.2	706.6	30.14	216.8	1006.6	40.81	332.5
106.8	12.09	38.7	406.7	18.26	109.1	706.7	30.15	217	1006.7	40.81	332.9
106.9	12.07	38.9	406.8	18.28	108.9	706.8	30.15	216.7	1006.8	40.81	332.5
107	12.07	38.7	406.9	18.29	108.8	706.9	30.16	216.8	1006.9	40.81	332.4
107.1	12.09	38.4	407	18.31	108.7	707	30.17	217.5	1007	40.8	332.2
107.2	12.07	38.2	407.1	18.33	108.7	707.1	30.17	217.1	1007.1	40.81	331.7
107.3	12.1	38.3	407.2	18.35	108.7	707.2	30.18	217.4	1007.2	40.8	331.9
107.4	12.07	38.1	407.3	18.35	109.1	707.3	30.19	217.3	1007.3	40.81	330.3
107.5	12.08	38.4	407.4	18.4	108.7	707.4	30.2	218.1	1007.4	40.8	331.8
107.6	12.08	37.8	407.5	18.41	108.9	707.5	30.21	217.3	1007.5	40.8	332.2
107.7	12.07	37.9	407.6	18.42	109.1	707.6	30.22	217	1007.6	40.8	332.3
107.8	12.07	38	407.7	18.43	108.7	707.7	30.24	216.9	1007.7	40.81	332.3
107.9	12.07	37.6	407.8	18.45	108.4	707.8	30.25	217.2	1007.8	40.8	332.3
108	12.07	37.6	407.9	18.48	108.3	707.9	30.26	217	1007.9	40.81	332.5
108.1	12.08	37.4	408	18.5	108.2	708	30.27	217.1	1008	40.8	332.6
108.2	12.07	37.2	408.1	18.5	108.3	708.1	30.29	216.9	1008.1	40.8	332.4
108.3	12.08	37.4	408.2	18.51	108.3	708.2	30.3	216.9	1008.2	40.81	332.5
108.4	12.07	36.9	408.3	18.52	108.2	708.3	30.31	217.1	1008.3	40.8	333
108.5	12.08	37	408.4	18.5	107.9	708.4	30.33	216.8	1008.4	40.81	333.1
108.6	12.08	37	408.5	18.52	107.7	708.5	30.35	216.7	1008.5	40.8	333.2
108.7	12.08	36.7	408.6	18.55	107.7	708.6	30.36	217.2	1008.6	40.8	333.3
108.8	12.07	36.9	408.7	18.56	107.8	708.7	30.37	216.8	1008.7	40.8	333.4
108.9	12.09	36.2	408.8	18.56	107.8	708.8	30.39	216.8	1008.8	40.81	333.5
109	12.07	36.3	408.9	18.58	108.4	708.9	30.41	216.9	1008.9	40.8	333.5
109.1	12.09	36.3	409	18.58	108.3	709	30.42	217.1	1009	40.8	333.7
109.2	12.07	36.7	409.1	18.59	108.3	709.1	30.45	217.2	1009.1	40.81	333.8
109.3	12.09	35.9	409.2	18.61	108.1	709.2	30.46	217.3	1009.2	40.8	334.1
109.4	12.09	36.1	409.3	18.62	108.3	709.3	30.48	217.2	1009.3	40.8	334.6
109.5	12.09	36.1	409.4	18.66	108.2	709.4	30.5	217.3	1009.4	40.8	334.2
109.6	12.09	35.9	409.5	18.64	108.3	709.5	30.52	217.4	1009.5	40.79	334.4
109.7	12.08	35.8	409.6	18.63	108.7	709.6	30.54	217.1	1009.6	40.8	334.4
109.8	12.09	35.8	409.7	18.64	108.5	709.7	30.55	217.3	1009.7	40.79	334.5
109.9	12.1	35.4	409.8	18.64	108.5	709.8	30.57	217.5	1009.8	40.8	334.7
110	12.09	35.2	409.9	18.63	108.5	709.9	30.6	216.9	1009.9	40.8	334.5
110.1	12.1	35.6	410	18.63	108.5	710	30.6	217	1010	40.79	334.6
110.2	12.1	34.7	410.1	18.65	108.4	710.1	30.62	217	1010.1	40.79	334.8
110.3	12.14	35	410.2	18.62	108.4	710.2	30.65	217	1010.2	40.79	334.8
110.4	12.13	34.9	410.3	18.64	108.5	710.3	30.66	216.9	1010.3	40.79	335
110.5	12.09	34.9	410.4	18.64	108.5	710.4	30.68	216.9	1010.4	40.79	335
110.6	12.08	34.3	410.5	18.64	108.3	710.5	30.69	217	1010.5	40.79	335
110.7	12.11	34.7	410.6	18.64	108.4	710.6	30.71	217	1010.6	40.78	335
110.8	12.11	34.5	410.7	18.65	108.6	710.7	30.73	216.9	1010.7	40.78	335
110.9	12.11	34.4	410.8	18.63	108.6	710.8	30.75	216.6	1010.8	40.78	334.5
111	12.11	34.6	410.9	18.66	108.8	710.9	30.77	217	1010.9	40.78	335.1
111.1	12.12	34	411	18.65	108.7	711	30.79	216.6	1011	40.78	333.6
111.2	12.11	34.3	411.1	18.65	108.8	711.1	30.8	216.3	1011.1	40.77	334.6
111.3	12.11	34	411.2	18.63	109.2	711.2	30.82	215.9	1011.2	40.78	335.1
111.4	12.11	33.7	411.3	18.65	109.4	711.3	30.83	215.8	1011.3	40.77	335.2
111.5	12.1	34.2	411.4	18.67	109.3	711.4	30.85	216.1	1011.4	40.77	335.5
111.6	12.11	34	411.5	18.68	109.3	711.5	30.87	216.3	1011.5	40.77	335.7
111.7	12.1	34	411.6	18.68	109.5	711.6	30.88	216	1011.6	40.77	335.6
111.8	12.11	33.6	411.7	18.68	109.4	711.7	30.89	215.9	1011.7	40.77	335.7
111.9	12.1	33.7	411.8	18.71	109.4	711.8	30.91	216	1011.8	40.77	335.9
112	12.1	33.7	411.9	18.75	109.4	711.9	30.92	215.7	1011.9	40.76	336.2
112.1	12.11	33.6	412	18.7	109.3	712	30.93	215.7	1012	40.76	336.2
112.2	12.1	33.5	412.1	18.66	109.1	712.1	30.95	215.5	1012.1	40.76	336.3
112.3	12.09	33.1	412.2	18.68	109.4	712.2	30.96	215.5	1012.2	40.76	336.5
112.4	12.11	33.5	412.3	18.69	109.3	712.3	30.97	215.4	1012.3	40.75	336.9
112.5	12.1	33.1	412.4	18.72	109.5	712.4	30.98	215.1	1012.4	40.75	337
112.6	12.08	32.8	412.5	18.73	109.7	712.5	30.99	215.1	1012.5	40.75	337.1
112.7	12.11	32.8	412.6	18.75	109.5	712.6	31	215.1	1012.6	40.76	336.9
112.8	12.12	32.6	412.7	18.73	109.3	712.7	31.01	215.1	1012.7	40.75	337.1
112.9	12.11	33	412.8	18.74	109.6	712.8	31.02	215	1012.8	40.75	337.2
113	12.1	32.7	412.9	18.73	109.7	712.9	31.03	214.9	1012.9	40.75	337.3
113.1	12.12	32.9	413	18.73	109.9	713	31.04	215.1	1013	40.75	337.3
113.2	12.11	32.5	413.1	18.72	110	713.1	31.05	215	1013.1	40.75	337.4
113.3	12.13	32.7	413.2	18.7	110.4	713.2	31.05	214.7	1013.2	40.74	337.5
113.4	12.12	32.1	413.3	18.7	110.5	713.3	31.06	214.7	1013.3	40.75	337.6
113.5	12.12	32.7	413.4	18.69	110.6	713.4	31.07	214.6	1013.4	40.74	338
113.6	12.11	32.3	413.5	18.68	110.7	713.5	31.07	214.7	1013.5	40.74	338
113.7	12.11	32.2	413.6	18.67	110.9	713.6	31.07	214.5	1013.6	40.74	338
113.8	12.16	32	413.7	18.58	110.8	713.7	31.07	214.3	1013.7	40.74	338.1
113.9	12.09	31.8	413.8	18.59	111.7	713.8	31.08	214.3	1013.8	40.74	338.1
114	12.1	31.9	413.9	18.6	111.9	713.9	31.08	214.2	1013.9	40.74	338
114.1	12.11	32.2	414	18.6	111.8	714	31.09	214.2	1014	40.73	338
114.2	12.1	31.8	414.1	18.59	111.9	714.1	31.09	214.2	1014.1	40.73	338.2
114.3	12.1	31.8	414.2	18.54	112	714.2	31.09	214	1014.2	40.73	338.1
114.4	12.09	31.6	414.3	18.5	112	714.3	31.1	214.6	1014.3	40.73	337.7
114.5	12.07	31.8	414.4	18.52	112.2	714.4	31.09	214.2	1014.4	40.73	338.5
114.6	12.08	32	414.5	18.51	112.7	714.5	31.1	214.1	1014.5	40.73	338.4
114.7	12.08	31.4	414.6	18.51	112.8	714.6	31.09	214.5	1014.6	40.73	338.2
114.8	12.08	31.8	414.7	18.49	112.7	714.7	31.09	214.5	1014.7	40.72	338.7
114.9	12.07	31.6	414.8	18.48	112.9	714.8	31.09	214.6	1014.8	40.73	338.4
115	12.09	31.4	414.9	18.47	113.1	714.9	31.09	214.8	1014.9	40.72	338.5
115.1	12.06	31.5	415	18.43	113.4	715	31.09	215	1015	40.73	338.6
115.2	12.05	31.6	415.1	18.41	113.7	715.1	31.09	215.4	1015.1	40.73	338.6
115.3	12.09	31.2	415.2	18.4	113.9	715.2	31.09	215.5	1015.2	40.72	338.5
115.4	12.08	32	415.3	18.39	114.2	715.3	31.08	215.7	1015.3	40.73	336.5
115.5	12.07	31.4	415.4	18.37	114.4	715.4	31.08	215	1015.4	40.73	338.2
115.6	12.05	31.6	415.5	18.33	114.2	715.5	31.08	214.8	1015.5	40.72	338.5
115.7	12.07	31.6	415.6	18.33	114.8	715.6	31.08	214.6	1015.6	40.72	338.7
115.8	12.07	31	415.7	18.32	114.9	715.7	31.08	214.7	1015.7	40.72	338.9
115.9	12.08	31.5	415.8	18.3	115	715.8	31.07	214.4	1015.8	40.72	338.5
116	12.07	31.4	415.9	18.29	115.4	715.9	31.07	214.4	1015.9	40.72	338.8
116.1	12.09	31.1	416	18.28	115.6	716	31.07	214.7	1016	40.72	339.2
116.2	12.07	31.3	416.1	18.26	115.7	716.1	31.06	214.5	1016.1	40.72	339.1
116.3	12.07	31.5	416.2	18.23	115.9	716.2	31.06	214.7	1016.2	40.72	339.1
116.4	12.07	31.3	416.3	18.21	115.8	716.3	31.05	214.7	1016.3	40.72	339.2
116.5	12.08	31.5	416.4	18.19	115.8	716.4	31.05	215	1016.4	40.71	339.3
116.6	12.07	31.3	416.5	18.17	116	716.5	31.04	215	1016.5	40.72	339.4
116.7	12.07	31	416.6	18.16	116.3	716.6	31.04	215.5	1016.6	40.71	339.4
116.8	12.07	31.1	416.7	18.16	116.4	716.7	31.03	215.3	1016.7	40.71	339.5
116.9	12.07	31.4	416.8	18.13	116.6	716.8	31.03	215.2	1016.8	40.71	339.6
117	12.09	31.1	416.9	18.12	116.9	716.9	31.03	215.6	1016.9	40.72	339.7
117.1	12.07	31.3	417	18.11	117.1	717	31.03	216.1	1017	40.71	339.6
117.2	12.08	30.9	417.1	18.11	117.6	717.1	31.02	215.2	1017.1	40.71	339.6
117.3	12.07	30.9	417.2	18.09	118	717.2	31.02	214.2	1017.2	40.7	339.9
117.4	12.08	31.1	417.3	18.07	118	717.3	31.01	213.7	1017.3	40.71	339.7
117.5	12.08	31	417.4	18.06	118.3	717.4	31	213.3	1017.4	40.7	339.8
117.6	12.07	31.5	417.5	18.05	118.5	717.5	31	212.7	1017.5	40.71	339.5
117.7	12.08	31.1	417.6	18.05	118.7	717.6	31	212.5	1017.6	40.7	340.3
117.8	12.08	31	417.7	18.06	118.9	717.7	30.99	212.4	1017.7	40.7	340
117.9	12.08	31.2	417.8	18.02	119.2	717.8	30.98	212.3	1017.8	40.71	339.7
118	12.08	31.3	417.9	18	119.5	717.9	30.97	212.6	1017.9	40.7	339.7
118.1	12.08	31.2	418	17.95	119.7	718	30.97	212.3	1018	40.7	339.7
118.2	12.07	31.2	418.1	17.94	120.1	718.1	30.96	212.4	1018.1	40.7	339.7
118.3	12.09	31.6	418.2	17.86	120.2	718.2	30.96	212.8	1018.2	40.7	339.6
118.4	12.07	31	418.3	17.85	120.3	718.3	30.95	212.7	1018.3	40.7	339.7
118.5	12.06	31.5	418.4	17.82	120.7	718.4	30.94	212.8	1018.4	40.7	339.8
118.6	12.05	31.3	418.5	17.82	121	718.5	30.94	212.6	1018.5	40.69	340
118.7	12.07	31.3	418.6	17.78	121	718.6	30.93	212.4	1018.6	40.7	339.7
118.8	12.06	31.6	418.7	17.76	121.2	718.7	30.93	212.8	1018.7	40.69	339.7
118.9	12.06	31.5	418.8	17.75	121.4	718.8	30.92	212.7	1018.8	40.69	339.2
119	12.06	31.3	418.9	17.73	121.7	718.9	30.92	212.5	1018.9	40.69	339.4
119.1	12.06	31.8	419	17.71	121.9	719	30.9	212.7	1019	40.69	339.8
119.2	12.07	31.4	419.1	17.68	122.2	719.1	30.9	212.7	1019.1	40.68	339.8
119.3	12.08	31.6	419.2	17.68	122.4	719.2	30.9	212.8	1019.2	40.68	339.9
119.4	12.07	31.7	419.3	17.64	122.7	719.3	30.88	212.8	1019.3	40.68	339.9
119.5	12.06	31.5	419.4	17.61	122.7	719.4	30.88	212.5	1019.4	40.68	339.8
119.6	12.06	31.7	419.5	17.62	122.9	719.5	30.87	212.4	1019.5	40.67	339.9
119.7	12.04	31.6	419.6	17.58	123.3	719.6	30.87	212.4	1019.6	40.68	339.8
119.8	12.05	31.8	419.7	17.56	123.7	719.7	30.85	212.5	1019.7	40.67	340
119.9	12.04	31.9	419.8	17.54	123.7	719.8	30.84	212.3	1019.8	40.68	340.3
120	12.05	32	419.9	17.5	123.8	719.9	30.84	212.4	1019.9	40.66	339.9
120.1	12.04	32	420	17.48	123.8	720	30.83	212.6	1020	40.67	340
120.2	12.05	32.1	420.1	17.44	123.9	720.1	30.83	212.9	1020.1	40.67	340
120.3	12.05	31.9	420.2	17.41	124	720.2	30.82	213	1020.2	40.66	340.2
120.4	12.06	31.8	420.3	17.37	124.6	720.3	30.82	212.9	1020.3	40.67	339.9
120.5	12.05	32.4	420.4	17.35	124.8	720.4	30.81	213	1020.4	40.66	339.8
120.6	12.07	32.5	420.5	17.34	125.8	720.5	30.8	212.9	1020.5	40.67	339.5
120.7	12.06	32.4	420.6	17.32	125.3	720.6	30.79	212.8	1020.6	40.67	339.6
120.8	12.05	32.5	420.7	17.31	125.2	720.7	30.79	212.7	1020.7	40.67	339.6
120.9	12.05	32.5	420.8	17.28	125.3	720.8	30.78	212.7	1020.8	40.67	339.6
121	12.07	32.4	420.9	17.25	125.6	720.9	30.77	212.9	1020.9	40.67	339.6
121.1	12.06	32.5	421	17.22	125.9	721	30.77	213.2	1021	40.66	339.6
121.2	12.05	33	421.1	17.19	125.9	721.1	30.77	213	1021.1	40.66	339.4
121.3	12.08	32.7	421.2	17.16	125.8	721.2	30.76	213.1	1021.2	40.66	339.8
121.4	12.08	33	421.3	17.14	125.6	721.3	30.75	213.4	1021.3	40.66	339.7
121.5	12.05	33	421.4	17.11	125.9	721.4	30.75	213	1021.4	40.66	339.6
121.6	12.06	33.3	421.5	17.07	125.7	721.5	30.74	213.2	1021.5	40.66	339.6
121.7	12.06	33.1	421.6	17.05	126.7	721.6	30.74	213.6	1021.6	40.66	339.6
121.8	12.08	33.1	421.7	17.03	126.1	721.7	30.73	214.1	1021.7	40.65	339.4
121.9	12.08	33.2	421.8	17.01	127.2	721.8	30.72	214.2	1021.8	40.66	339.5
122	12.07	33.2	421.9	16.98	127.2	721.9	30.72	214.5	1021.9	40.66	339.2
122.1	12.09	33.3	422	16.96	126.8	722	30.72	214.6	1022	40.66	338.7
122.2	12.07	33.5	422.1	16.93	127.1	722.1	30.72	214.7	1022.1	40.66	339.2
122.3	12.08	33.2	422.2	16.87	127.1	722.2	30.72	214.9	1022.2	40.66	339.2
122.4	12.08	33.5	422.3	16.85	127.1	722.3	30.71	216.8	1022.3	40.66	339.2
122.5	12.07	33.6	422.4	16.82	127.1	722.4	30.71	216	1022.4	40.66	339.1
122.6	12.09	33.3	422.5	16.81	127.1	722.5	30.71	215.4	1022.5	40.65	339.1
122.7	12.1	34.2	422.6	16.81	127.1	722.6	30.7	214.2	1022.6	40.65	339
122.8	12.08	33.4	422.7	16.78	127.2	722.7	30.7	213.4	1022.7	40.65	339
122.9	12.07	34	422.8	16.77	127.1	722.8	30.7	212.9	1022.8	40.65	339
123	12.08	33.7	422.9	16.76	127	722.9	30.7	212.8	1022.9	40.64	339.1
123.1	12.09	34.2	423	16.75	126.8	723	30.7	213.1	1023	40.65	338.9
123.2	12.09	33.9	423.1	16.72	126.8	723.1	30.7	213.2	1023.1	40.65	338.8
123.3	12.1	34.3	423.2	16.69	126.7	723.2	30.69	213.2	1023.2	40.65	338.8
123.4	12.09	34.2	423.3	16.7	126.6	723.3	30.7	213.3	1023.3	40.64	338.8
123.5	12.08	34.4	423.4	16.67	126.7	723.4	30.7	213.4	1023.4	40.65	338.8
123.6	12.09	34.4	423.5	16.66	126.8	723.5	30.7	213.5	1023.5	40.64	338.6
123.7	12.08	34.4	423.6	16.65	126.5	723.6	30.7	213.3	1023.6	40.64	338.7
123.8	12.1	34.8	423.7	16.64	128.2	723.7	30.7	213	1023.7	40.64	338.8
123.9	12.11	34.6	423.8	16.63	126.2	723.8	30.7	213.2	1023.8	40.63	338.5
124	12.12	34.8	423.9	16.63	127.5	723.9	30.7	212.8	1023.9	40.64	338.4
124.1	12.12	34.7	424	16.62	127.9	724	30.7	213.2	1024	40.64	338.3
124.2	12.07	34.6	424.1	16.6	127.5	724.1	30.7	213.2	1024.1	40.64	338.3
124.3	12.1	35.2	424.2	16.57	127.2	724.2	30.7	213.3	1024.2	40.63	338.3
124.4	12.1	34.9	424.3	16.57	127.4	724.3	30.71	213.4	1024.3	40.63	338.1
124.5	12.11	34.9	424.4	16.58	127.4	724.4	30.71	213.7	1024.4	40.64	338
124.6	12.11	35.9	424.5	16.56	127.4	724.5	30.71	213.3	1024.5	40.62	338
124.7	12.12	35.9	424.6	16.55	127.7	724.6	30.71	213.2	1024.6	40.63	338
124.8	12.1	36.8	424.7	16.53	127.5	724.7	30.71	212.7	1024.7	40.62	337.9
124.9	12.13	37.2	424.8	16.52	127.2	724.8	30.71	212.9	1024.8	40.62	337.9
125	12.12	37.6	424.9	16.5	127.4	724.9	30.72	212.6	1024.9	40.62	337.8
125.1	12.12	36.9	425	16.49	127.2	725	30.72	212.5	1025	40.62	337.8
125.2	12.13	37	425.1	16.49	127.2	725.1	30.72	212.7	1025.1	40.63	337.7
125.3	12.13	36.9	425.2	16.49	127.1	725.2	30.72	212.7	1025.2	40.61	337.7
125.4	12.14	36.9	425.3	16.47	127	725.3	30.73	212.7	1025.3	40.61	337.6
125.5	12.14	36.9	425.4	16.49	126.9	725.4	30.73	212.5	1025.4	40.62	337.6
125.6	12.13	37	425.5	16.46	126.8	725.5	30.73	212.5	1025.5	40.61	337.5
125.7	12.13	36.8	425.6	16.47	126.8	725.6	30.74	212.4	1025.6	40.61	337.4
125.8	12.13	36.8	425.7	16.48	126.8	725.7	30.74	213.1	1025.7	40.61	337.3
125.9	12.12	37.2	425.8	16.45	126.8	725.8	30.74	213.4	1025.8	40.61	337.2
126	12.1	36.6	425.9	16.44	126.8	725.9	30.74	213.1	1025.9	40.61	337.1
126.1	12.1	36.8	426	16.43	126.6	726	30.75	212.1	1026	40.61	337
126.2	12.09	37.4	426.1	16.42	126.5	726.1	30.75	211.8	1026.1	40.61	337
126.3	12.12	37.5	426.2	16.35	126.3	726.2	30.76	211.6	1026.2	40.6	336.9
126.4	12.11	37.1	426.3	16.36	126.2	726.3	30.75	211.4	1026.3	40.61	336.8
126.5	12.12	37.2	426.4	16.36	126	726.4	30.76	210.9	1026.4	40.6	336.7
126.6	12.11	37.6	426.5	16.36	125.9	726.5	30.77	211.1	1026.5	40.6	336.6
126.7	12.1	37.1	426.6	16.37	125.9	726.6	30.76	211	1026.6	40.6	336.5
126.8	12.11	37.7	426.7	16.36	125.7	726.7	30.77	211.1	1026.7	40.6	336.5
126.9	12.12	37.3	426.8	16.32	125.7	726.8	30.77	211.4	1026.8	40.59	336.1
127	12.14	37.6	426.9	16.3	125.5	726.9	30.77	211.5	1026.9	40.6	336.2
127.1	12.13	37.8	427	16.31	125.3	727	30.78	211.4	1027	40.6	336.5
127.2	12.1	37.8	427.1	16.29	125.3	727.1	30.78	211.1	1027.1	40.59	336.6
127.3	12.13	37.4	427.2	16.28	125.8	727.2	30.79	211.4	1027.2	40.59	336.3
127.4	12.15	38.2	427.3	16.28	125.5	727.3	30.79	211.6	1027.3	40.6	336.2
127.5	12.13	38	427.4	16.26	125.1	727.4	30.8	212.1	1027.4	40.59	336
127.6	12.13	37.8	427.5	16.28	125.3	727.5	30.8	211.9	1027.5	40.6	336
127.7	12.14	38.2	427.6	16.27	124.9	727.6	30.81	212.1	1027.6	40.59	335.9
127.8	12.13	38	427.7	16.27	124.7	727.7	30.81	212.2	1027.7	40.58	336.1
127.9	12.14	37.9	427.8	16.27	124.5	727.8	30.81	212.1	1027.8	40.58	336.4
128	12.15	38.6	427.9	16.25	124.5	727.9	30.82	212.4	1027.9	40.59	336
128.1	12.13	38.3	428	16.27	124.3	728	30.82	212.5	1028	40.58	335.6
128.2	12.14	38.2	428.1	16.29	124.4	728.1	30.83	212.4	1028.1	40.58	335.7
128.3	12.16	38.8	428.2	16.28	124	728.2	30.83	212.2	1028.2	40.58	335.7
128.4	12.15	38.8	428.3	16.28	123.6	728.3	30.84	212.4	1028.3	40.58	336
128.5	12.17	38.2	428.4	16.28	123.5	728.4	30.84	212.2	1028.4	40.59	336.1
128.6	12.16	38.9	428.5	16.28	123.3	728.5	30.84	212.5	1028.5	40.57	336.1
128.7	12.16	38.8	428.6	16.3	123.1	728.6	30.85	212.1	1028.6	40.58	335.7
128.8	12.18	38.8	428.7	16.29	122.8	728.7	30.86	212.5	1028.7	40.58	335.4
128.9	12.16	38.8	428.8	16.32	122.7	728.8	30.85	212.8	1028.8	40.58	335.3
129	12.17	38.8	428.9	16.32	122.4	728.9	30.86	212.9	1028.9	40.57	335.4
129.1	12.19	39.3	429	16.32	122.1	729	30.87	212.9	1029	40.57	335.2
129.2	12.19	38.9	429.1	16.32	122.4	729.1	30.87	212.7	1029.1	40.58	335
129.3	12.18	39.3	429.2	16.33	122	729.2	30.87	213.1	1029.2	40.57	334.9
129.4	12.18	39.2	429.3	16.33	122	729.3	30.87	213.2	1029.3	40.57	334.9
129.5	12.18	39.5	429.4	16.33	121.5	729.4	30.88	213.5	1029.4	40.57	334.9
129.6	12.19	38.9	429.5	16.33	121.8	729.5	30.88	213.7	1029.5	40.57	335
129.7	12.2	39.8	429.6	16.35	121.4	729.6	30.89	213.7	1029.6	40.57	334.7
129.8	12.19	39.6	429.7	16.34	121.3	729.7	30.89	213.8	1029.7	40.57	334.7
129.9	12.21	39.6	429.8	16.32	121.1	729.8	30.9	213.9	1029.8	40.57	334.6
130	12.21	39.8	429.9	16.35	120.9	729.9	30.9	214	1029.9	40.57	334.6
130.1	12.22	39.7	430	16.36	120.7	730	30.9	214.2	1030	40.57	334.6
130.2	12.14	39.9	430.1	16.38	120.5	730.1	30.91	213.9	1030.1	40.57	334.6
130.3	12.13	39.9	430.2	16.39	120.5	730.2	30.91	214.1	1030.2	40.57	334.6
130.4	11.99	40.2	430.3	16.4	120.1	730.3	30.92	214.7	1030.3	40.57	334.6
130.5	11.99	40	430.4	16.4	119.9	730.4	30.92	214.4	1030.4	40.57	334.3
130.6	12.02	39.9	430.5	16.4	119.8	730.5	30.93	214.2	1030.5	40.56	334.2
130.7	12.02	40.4	430.6	16.41	119.7	730.6	30.93	213.8	1030.6	40.56	333.4
130.8	12.03	39.9	430.7	16.44	119.5	730.7	30.94	214.1	1030.7	40.56	333.8
130.9	12.05	40.4	430.8	16.43	119.5	730.8	30.95	214.4	1030.8	40.57	334.5
131	12.07	40.3	430.9	16.43	119.2	730.9	30.95	214	1030.9	40.56	333.9
131.1	12.07	40.3	431	16.42	119	731	30.96	213.7	1031	40.56	334
131.2	12.07	40.5	431.1	16.43	118.8	731.1	30.97	213.4	1031.1	40.56	333.9
131.3	12.06	40.9	431.2	16.41	118.5	731.2	30.97	213.5	1031.2	40.56	333.8
131.4	12.09	40.3	431.3	16.43	118.5	731.3	30.98	213.6	1031.3	40.56	333.9
131.5	12.1	40.9	431.4	16.45	118.2	731.4	30.98	213.7	1031.4	40.55	333.9
131.6	12.12	40.6	431.5	16.45	117.9	731.5	30.98	213.9	1031.5	40.56	333.7
131.7	12.13	40.9	431.6	16.48	117.8	731.6	30.99	214.3	1031.6	40.56	333.6
131.8	12.15	41.1	431.7	16.48	117.4	731.7	31	214.3	1031.7	40.56	333.7
131.9	12.14	41	431.8	16.5	117.4	731.8	31	214.3	1031.8	40.56	333.7
132	12.15	40.8	431.9	16.49	117.4	731.9	31	214.2	1031.9	40.55	333.9
132.1	12.16	41.1	432	16.51	117	732	31.02	214.5	1032	40.56	333.7
132.2	12.18	41.6	432.1	16.52	116.9	732.1	31.02	214.4	1032.1	40.56	333.5
132.3	12.18	41.1	432.2	16.53	116.7	732.2	31.03	215	1032.2	40.56	333.2
132.4	12.19	41.4	432.3	16.54	116.7	732.3	31.03	214.9	1032.3	40.55	333.5
132.5	12.19	41.3	432.4	16.57	116.1	732.4	31.04	215.4	1032.4	40.56	333.5
132.6	12.19	41.8	432.5	16.57	115.9	732.5	31.04	215.6	1032.5	40.56	333.4
132.7	12.21	41.2	432.6	16.59	116	732.6	31.05	215.9	1032.6	40.56	333.3
132.8	12.21	41.9	432.7	16.61	115.9	732.7	31.06	216	1032.7	40.55	333.3
132.9	12.2	41.3	432.8	16.62	115.7	732.8	31.06	216.2	1032.8	40.55	333.3
133	12.22	41.7	432.9	16.65	115.4	732.9	31.07	216.2	1032.9	40.56	333.3
133.1	12.21	41.8	433	16.66	115.4	733	31.07	216.2	1033	40.55	333.5
133.2	12.2	41.4	433.1	16.65	115.2	733.1	31.08	216.5	1033.1	40.55	333.6
133.3	12.22	42	433.2	16.68	115.2	733.2	31.08	216.6	1033.2	40.55	333.5
133.4	12.21	41.7	433.3	16.68	115	733.3	31.09	216.7	1033.3	40.55	333.5
133.5	12.24	41.7	433.4	16.68	114.7	733.4	31.09	216.5	1033.4	40.54	333.7
133.6	12.24	42	433.5	16.71	114.6	733.5	31.1	216.6	1033.5	40.55	333.7
133.7	12.23	41.9	433.6	16.73	114.3	733.6	31.1	216.7	1033.6	40.54	333.6
133.8	12.24	42.1	433.7	16.75	114.2	733.7	31.1	216.6	1033.7	40.54	333.5
133.9	12.26	41.9	433.8	16.75	114.1	733.8	31.11	217	1033.8	40.54	333.7
134	12.25	42.1	433.9	16.78	113.9	733.9	31.11	217.4	1033.9	40.54	333.7
134.1	12.32	41.9	434	16.81	113.8	734	31.11	217.6	1034	40.54	333.6
134.2	12.36	42.4	434.1	16.85	113.9	734.1	31.12	217.5	1034.1	40.54	333.7
134.3	12.36	42.3	434.2	16.9	113.1	734.2	31.12	217	1034.2	40.53	333.6
134.4	12.37	41.6	434.3	16.87	113.4	734.3	31.12	217.4	1034.3	40.53	333.7
134.5	12.37	42.2	434.4	16.88	113.2	734.4	31.13	217.6	1034.4	40.54	333.6
134.6	12.37	42.4	434.5	16.9	113.1	734.5	31.13	217.3	1034.5	40.52	333.6
134.7	12.36	42.1	434.6	16.93	112.9	734.6	31.13	217.5	1034.6	40.53	333.6
134.8	12.37	42.2	434.7	16.94	112.7	734.7	31.13	217.5	1034.7	40.53	333.6
134.9	12.36	42.1	434.8	16.96	112.7	734.8	31.13	217.6	1034.8	40.52	333.7
135	12.38	42	434.9	16.97	112.7	734.9	31.13	217.3	1034.9	40.52	333.7
135.1	12.39	42.2	435	16.99	112.5	735	31.14	217.4	1035	40.53	333.7
135.2	12.37	42.1	435.1	17	112.5	735.1	31.14	217.3	1035.1	40.52	333.8
135.3	12.39	42.2	435.2	17.01	112.2	735.2	31.14	217.7	1035.2	40.52	333.8
135.4	12.37	42.3	435.3	17.02	112	735.3	31.14	217.9	1035.3	40.52	333.8
135.5	12.37	42.1	435.4	16.99	111.8	735.4	31.14	217.9	1035.4	40.52	333.8
135.6	12.38	42.1	435.5	17.02	111.7	735.5	31.15	218.3	1035.5	40.52	333.9
135.7	12.4	42.1	435.6	17.03	111.6	735.6	31.15	218.6	1035.6	40.51	333.9
135.8	12.39	42	435.7	17.05	111.4	735.7	31.15	218.3	1035.7	40.51	333.9
135.9	12.4	42	435.8	17.04	111.4	735.8	31.15	218.8	1035.8	40.52	333.8
136	12.39	42.2	435.9	17.08	111.2	735.9	31.15	218.9	1035.9	40.52	333.8
136.1	12.4	42.1	436	17.1	110.9	736	31.15	218.9	1036	40.52	333.8
136.2	12.49	41.7	436.1	17.11	110.7	736.1	31.16	218.9	1036.1	40.51	333.8
136.3	12.46	42.2	436.2	17.12	110.8	736.2	31.16	218.6	1036.2	40.51	333.9
136.4	12.4	41.9	436.3	17.11	110.7	736.3	31.16	218.4	1036.3	40.51	333.9
136.5	12.42	41.9	436.4	17.12	110.2	736.4	31.16	218.2	1036.4	40.51	333.9
136.6	12.42	41.6	436.5	17.12	110.1	736.5	31.16	218.5	1036.5	40.51	334
136.7	12.41	42.1	436.6	17.14	110.1	736.6	31.16	218.3	1036.6	40.51	334
136.8	12.41	42	436.7	17.14	109.9	736.7	31.16	218.7	1036.7	40.51	334
136.9	12.44	41.8	436.8	17.13	109.9	736.8	31.16	218.7	1036.8	40.51	334
137	12.43	42.1	436.9	17.16	109.9	736.9	31.16	218.5	1036.9	40.51	334.1
137.1	12.43	41.7	437	17.19	109.8	737	31.16	218.4	1037	40.51	334.1
137.2	12.44	41.8	437.1	17.22	110.3	737.1	31.16	218.6	1037.1	40.51	334.1
137.3	12.4	41.9	437.2	17.23	110.2	737.2	31.15	218.4	1037.2	40.51	334.2
137.4	12.41	41.7	437.3	17.27	109.9	737.3	31.16	218.5	1037.3	40.5	334.2
137.5	12.41	41.3	437.4	17.29	110	737.4	31.16	218.6	1037.4	40.52	334.2
137.6	12.42	41.7	437.5	17.31	110	737.5	31.16	218.8	1037.5	40.51	334.3
137.7	12.43	41.5	437.6	17.33	109.6	737.6	31.16	218.7	1037.6	40.51	334.3
137.8	12.41	41.5	437.7	17.34	109.6	737.7	31.16	218.2	1037.7	40.51	334.3
137.9	12.41	41.5	437.8	17.35	109.6	737.8	31.15	217.6	1037.8	40.51	334.4
138	12.42	41.3	437.9	17.35	109.6	737.9	31.16	217.4	1037.9	40.51	334.4
138.1	12.41	41.2	438	17.37	109.7	738	31.16	217.4	1038	40.51	334.5
138.2	12.42	41.4	438.1	17.4	113.2	738.1	31.15	217.8	1038.1	40.5	334.5
138.3	12.42	41	438.2	17.42	120.2	738.2	31.16	217.7	1038.2	40.5	334.5
138.4	12.41	41.3	438.3	17.44	121.4	738.3	31.16	217.3	1038.3	40.51	334.6
138.5	12.42	41.1	438.4	17.45	122.2	738.4	31.15	217.1	1038.4	40.51	334.6
138.6	12.42	41.1	438.5	17.46	122.6	738.5	31.16	216.9	1038.5	40.51	334.7
138.7	12.41	41.1	438.6	17.45	122.8	738.6	31.16	216.8	1038.6	40.51	334.7
138.8	12.44	40.9	438.7	17.44	122.8	738.7	31.16	216.8	1038.7	40.51	334.7
138.9	12.42	40.8	438.8	17.46	122.8	738.8	31.15	216.6	1038.8	40.51	334.8
139	12.42	40.7	438.9	17.48	122.8	738.9	31.15	216.8	1038.9	40.51	334.9
139.1	12.42	40.8	439	17.48	122.8	739	31.15	217	1039	40.51	334.8
139.2	12.45	40.6	439.1	17.49	122.8	739.1	31.16	217	1039.1	40.51	334.8
139.3	12.4	40.8	439.2	17.53	122.9	739.2	31.15	216.6	1039.2	40.51	334.9
139.4	12.42	40.6	439.3	17.51	122.6	739.3	31.15	216.9	1039.3	40.52	334.9
139.5	12.41	40.7	439.4	17.49	122.5	739.4	31.15	216.9	1039.4	40.5	335
139.6	12.43	40.2	439.5	17.49	122.6	739.5	31.14	217.1	1039.5	40.5	335.1
139.7	12.43	40.5	439.6	17.51	122.5	739.6	31.15	216.6	1039.6	40.5	335.1
139.8	12.43	40.2	439.7	17.52	123	739.7	31.14	216.4	1039.7	40.5	335.2
139.9	12.43	40.4	439.8	17.55	123.4	739.8	31.14	216.2	1039.8	40.51	335.3
140	12.41	40.3	439.9	17.57	123.1	739.9	31.14	216	1039.9	40.51	335.2
140.1	12.42	40	440	17.58	122.9	740	31.14	216.1	1040	40.51	335.3
140.2	12.44	40.2	440.1	17.59	122.7	740.1	31.14	215.9	1040.1	40.5	335.4
140.3	12.41	40.2	440.2	17.62	122.6	740.2	31.14	215.7	1040.2	40.49	335.4
140.4	12.44	39.5	440.3	17.6	122.3	740.3	31.14	215.6	1040.3	40.51	335.5
140.5	12.43	39.8	440.4	17.6	122.5	740.4	31.14	215.8	1040.4	40.5	335.6
140.6	12.43	40	440.5	17.62	122.5	740.5	31.14	216	1040.5	40.49	335.6
140.7	12.43	39.5	440.6	17.64	122.5	740.6	31.14	216.2	1040.6	40.5	335.7
140.8	12.45	40	440.7	17.67	122.3	740.7	31.13	216.6	1040.7	40.49	336
140.9	12.42	39.5	440.8	17.68	122.3	740.8	31.13	216.4	1040.8	40.49	336.5
141	12.42	39.4	440.9	17.67	122.3	740.9	31.13	216.6	1040.9	40.49	336.4
141.1	12.41	39.4	441	17.68	122.2	741	31.13	216.8	1041	40.49	335.7
141.2	12.42	39.4	441.1	17.68	122.1	741.1	31.13	216.5	1041.1	40.49	335.6
141.3	12.4	39.3	441.2	17.72	122	741.2	31.13	216.1	1041.2	40.49	335.8
141.4	12.42	38.9	441.3	17.72	122.1	741.3	31.13	216.4	1041.3	40.48	335.9
141.5	12.41	39.2	441.4	17.71	122.1	741.4	31.13	216.1	1041.4	40.49	336
141.6	12.41	38.8	441.5	17.72	122.3	741.5	31.12	216.2	1041.5	40.48	335.9
141.7	12.41	38.5	441.6	17.73	122.5	741.6	31.12	216.8	1041.6	40.47	336
141.8	12.42	38.8	441.7	17.7	122.6	741.7	31.12	216.7	1041.7	40.47	335.9
141.9	12.4	38.5	441.8	17.66	122.5	741.8	31.12	216.5	1041.8	40.48	336.2
142	12.4	38.3	441.9	17.69	122.5	741.9	31.12	216.6	1041.9	40.48	336.2
142.1	12.4	38.5	442	17.71	122.6	742	31.12	216.4	1042	40.46	336.3
142.2	12.42	38.6	442.1	17.76	123.2	742.1	31.12	216.3	1042.1	40.47	336.3
142.3	12.38	38	442.2	17.76	123.3	742.2	31.12	215.7	1042.2	40.47	336.4
142.4	12.38	38.1	442.3	17.76	123.2	742.3	31.12	215.7	1042.3	40.46	336.5
142.5	12.38	38.8	442.4	17.77	122.9	742.4	31.12	215.9	1042.4	40.47	336.5
142.6	12.39	38.1	442.5	17.76	122	742.5	31.12	215.5	1042.5	40.47	336.5
142.7	12.43	37.9	442.6	17.79	121.7	742.6	31.12	215.9	1042.6	40.46	336.5
142.8	12.49	37.9	442.7	17.81	123.8	742.7	31.12	216.1	1042.7	40.47	336.6
142.9	12.45	37.9	442.8	17.81	122.8	742.8	31.12	216	1042.8	40.47	336.7
143	12.43	37.8	442.9	17.83	123	742.9	31.12	216.1	1042.9	40.47	336.7
143.1	12.41	38	443	17.84	123.1	743	31.12	215.8	1043	40.46	336.7
143.2	12.4	37.6	443.1	17.85	124	743.1	31.12	215.4	1043.1	40.46	336.7
143.3	12.38	37.5	443.2	17.82	122.3	743.2	31.12	215.5	1043.2	40.46	336.7
143.4	12.4	37.2	443.3	17.84	122.9	743.3	31.11	215.6	1043.3	40.46	336.8
143.5	12.39	37.1	443.4	17.86	123.4	743.4	31.12	215.5	1043.4	40.46	336.8
143.6	12.39	37	443.5	17.88	122.8	743.5	31.12	215.4	1043.5	40.46	336.9
143.7	12.35	36.9	443.6	17.88	123.1	743.6	31.12	215.6	1043.6	40.47	336.9
143.8	12.4	36.8	443.7	17.89	123.5	743.7	31.12	216	1043.7	40.46	337
143.9	12.38	37	443.8	17.9	126	743.8	31.12	215.9	1043.8	40.46	337
144	12.41	36.8	443.9	17.91	123.1	743.9	31.12	215.9	1043.9	40.46	337.1
144.1	12.4	36.5	444	17.92	123.6	744	31.12	216	1044	40.46	337.1
144.2	12.39	36.7	444.1	17.94	123.5	744.1	31.12	216.5	1044.1	40.46	337.1
144.3	12.37	36	444.2	17.96	123.4	744.2	31.12	216.4	1044.2	40.47	337.1
144.4	12.39	36.3	444.3	17.97	123.4	744.3	31.12	216.4	1044.3	40.46	337.2
144.5	12.37	36.5	444.4	17.99	122.7	744.4	31.13	216.2	1044.4	40.46	337.3
144.6	12.38	36	444.5	17.98	123.6	744.5	31.12	216.1	1044.5	40.46	337.3
144.7	12.38	36	444.6	17.97	123.4	744.6	31.13	215.9	1044.6	40.46	337.2
144.8	12.37	36.1	444.7	17.99	124.6	744.7	31.13	215.9	1044.7	40.45	337.2
144.9	12.37	35.7	444.8	18	123.5	744.8	31.13	215.9	1044.8	40.46	337.3
145	12.35	35.6	444.9	18.02	123.4	744.9	31.13	215.8	1044.9	40.46	337.4
145.1	12.36	35.8	445	18.02	124.2	745	31.13	215.7	1045	40.46	337.5
145.2	12.4	35.6	445.1	18.05	123.7	745.1	31.14	216.2	1045.1	40.46	337.6
145.3	12.35	35.3	445.2	18.04	124.4	745.2	31.14	216.1	1045.2	40.46	337.6
145.4	12.35	35.1	445.3	18.04	124.7	745.3	31.14	216.1	1045.3	40.46	337.6
145.5	12.35	35.3	445.4	18.05	125.1	745.4	31.15	215.9	1045.4	40.45	337.6
145.6	12.36	35.1	445.5	18.06	125.7	745.5	31.15	216.2	1045.5	40.46	337.4
145.7	12.35	34.9	445.6	18.06	124.8	745.6	31.15	216	1045.6	40.45	337.8
145.8	12.36	34.9	445.7	18.06	124.9	745.7	31.15	216.7	1045.7	40.47	337.9
145.9	12.34	35	445.8	18.05	124.6	745.8	31.15	216.6	1045.8	40.46	337.9
146	12.34	35	445.9	18.08	125.1	745.9	31.15	216	1045.9	40.45	337.9
146.1	12.34	34.7	446	18.08	125.3	746	31.15	215.8	1046	40.46	338
146.2	12.35	34.6	446.1	18.08	126.4	746.1	31.16	215.7	1046.1	40.46	338
146.3	12.34	34.2	446.2	18.07	125.6	746.2	31.16	215.3	1046.2	40.45	338
146.4	12.34	34.5	446.3	18.06	125.4	746.3	31.16	215.4	1046.3	40.45	338.1
146.5	12.34	34	446.4	18.08	125.4	746.4	31.16	215.5	1046.4	40.45	338.2
146.6	12.32	34.2	446.5	18.09	125.8	746.5	31.16	215.3	1046.5	40.45	338.3
146.7	12.31	34.3	446.6	18.1	125.4	746.6	31.16	215.3	1046.6	40.46	338.3
146.8	12.31	34	446.7	18.09	125.6	746.7	31.17	215.4	1046.7	40.46	338.3
146.9	12.31	34.1	446.8	18.08	126.6	746.8	31.17	215.3	1046.8	40.45	338.3
147	12.29	33.6	446.9	18.07	126.3	746.9	31.17	215.7	1046.9	40.46	338.4
147.1	12.29	33.6	447	18.08	125.8	747	31.17	215.7	1047	40.45	338.4
147.2	12.3	33.5	447.1	18.09	126.1	747.1	31.17	215.3	1047.1	40.45	338.5
147.3	12.3	33.8	447.2	18.12	126.7	747.2	31.18	215.5	1047.2	40.45	338.5
147.4	12.29	33.3	447.3	18.12	126.5	747.3	31.18	215.5	1047.3	40.45	338.5
147.5	12.29	33.3	447.4	18.13	126.5	747.4	31.18	215.3	1047.4	40.45	338.6
147.6	12.29	33	447.5	18.15	127	747.5	31.19	215.2	1047.5	40.44	338.6
147.7	12.3	33.3	447.6	18.16	126.4	747.6	31.18	215	1047.6	40.45	338.6
147.8	12.29	33.2	447.7	18.17	127.6	747.7	31.19	215.4	1047.7	40.45	338.6
147.9	12.29	33.2	447.8	18.18	126.8	747.8	31.18	215.4	1047.8	40.45	338.6
148	12.28	33.2	447.9	18.18	128.1	747.9	31.18	215.3	1047.9	40.45	338.6
148.1	12.29	32.6	448	18.18	128.4	748	31.19	215.4	1048	40.44	338.7
148.2	12.31	32.8	448.1	18.18	127.7	748.1	31.18	215.5	1048.1	40.45	338.7
148.3	12.28	33	448.2	18.19	127.9	748.2	31.18	215.3	1048.2	40.44	338.7
148.4	12.28	32.5	448.3	18.2	128	748.3	31.18	214.8	1048.3	40.44	338.8
148.5	12.28	32.7	448.4	18.16	128.2	748.4	31.19	214.6	1048.4	40.45	338.8
148.6	12.28	32.4	448.5	18.16	128.5	748.5	31.19	214.9	1048.5	40.44	338.9
148.7	12.29	32.9	448.6	18.16	128.6	748.6	31.19	214.6	1048.6	40.46	339
148.8	12.29	32.4	448.7	18.17	128.7	748.7	31.18	214.2	1048.7	40.44	339.1
148.9	12.28	32.4	448.8	18.18	128.6	748.8	31.18	214.4	1048.8	40.44	339.2
149	12.28	32.7	448.9	18.2	129	748.9	31.18	214.2	1048.9	40.44	339.1
149.1	12.29	31.8	449	18.21	128.9	749	31.18	215	1049	40.45	338.8
149.2	12.27	32.6	449.1	18.2	129.3	749.1	31.17	214.9	1049.1	40.44	339
149.3	12.28	31.9	449.2	18.23	129.5	749.2	31.18	214	1049.2	40.44	338.9
149.4	12.28	32	449.3	18.21	129.7	749.3	31.17	213.9	1049.3	40.45	338.8
149.5	12.28	32.2	449.4	18.21	129.6	749.4	31.17	213.4	1049.4	40.44	338.9
149.6	12.29	32	449.5	18.22	129.8	749.5	31.16	213.3	1049.5	40.44	339.2
149.7	12.28	32.2	449.6	18.23	130.1	749.6	31.16	213.3	1049.6	40.44	339.6
149.8	12.27	32	449.7	18.24	130.5	749.7	31.15	213.4	1049.7	40.44	339.1
149.9	12.27	31.7	449.8	18.22	130.6	749.8	31.16	213	1049.8	40.44	339.5
150	12.27	31.9	449.9	18.21	130.5	749.9	31.15	213.3	1049.9	40.44	338.5
150.1	12.27	31.8	450	18.28	130.7	750	31.14	212.9	1050	40.44	339
150.2	12.28	31.6	450.1	18.26	130.9	750.1	31.14	212.8	1050.1	40.44	339
150.3	12.29	31.4	450.2	18.25	131	750.2	31.14	213.2	1050.2	40.44	339
150.4	12.28	31.9	450.3	18.23	131.2	750.3	31.13	213.2	1050.3	40.43	339
150.5	12.3	31.6	450.4	18.24	131.4	750.4	31.12	213.2	1050.4	40.44	339.7
150.6	12.28	31.8	450.5	18.24	131.6	750.5	31.12	213.1	1050.5	40.43	339.3
150.7	12.1	31.5	450.6	18.24	131.7	750.6	31.11	213	1050.6	40.43	338.3
150.8	12.07	31.5	450.7	18.24	131.9	750.7	31.1	213.1	1050.7	40.44	338.9
150.9	12.07	31.8	450.8	18.23	131.9	750.8	31.1	212.9	1050.8	40.43	339
151	12.07	31.6	450.9	18.21	132	750.9	31.1	212.8	1050.9	40.43	338.9
151.1	12.09	31.4	451	18.22	132.1	751	31.09	213	1051	40.44	339
151.2	12.11	31.5	451.1	18.22	132.3	751.1	31.09	213	1051.1	40.44	339.1
151.3	12.09	32.1	451.2	18.21	132.4	751.2	31.08	212.7	1051.2	40.44	339.1
151.4	12.1	31	451.3	18.22	132.6	751.3	31.08	212.6	1051.3	40.43	338.9
151.5	12.09	31.8	451.4	18.22	132.8	751.4	31.07	212.6	1051.4	40.44	339
151.6	12.1	31.4	451.5	18.21	132.9	751.5	31.07	212.5	1051.5	40.44	339.1
151.7	12.09	31.7	451.6	18.21	133.1	751.6	31.06	212.6	1051.6	40.44	339.2
151.8	12.1	31.5	451.7	18.22	133.2	751.7	31.04	212.6	1051.7	40.44	339.2
151.9	12.09	31.5	451.8	18.2	133.5	751.8	31.04	212.5	1051.8	40.43	339.3
152	12.11	31.7	451.9	18.22	133.6	751.9	31.03	212.9	1051.9	40.43	339.2
152.1	12.11	31.7	452	18.22	133.8	752	31.02	212.7	1052	40.43	339.1
152.2	12.11	31.6	452.1	18.25	134	752.1	31.02	212.8	1052.1	40.43	339.1
152.3	12.13	31.2	452.2	18.27	134.3	752.2	31.01	212.9	1052.2	40.43	339.1
152.4	12.12	31.8	452.3	18.28	134.4	752.3	31	212.9	1052.3	40.44	339.1
152.5	12.12	31.5	452.4	18.28	134.5	752.4	30.99	212.8	1052.4	40.43	339.1
152.6	12.12	31.8	452.5	18.28	134.7	752.5	30.98	213.1	1052.5	40.44	339.1
152.7	12.13	31.6	452.6	18.3	134.8	752.6	30.97	212.9	1052.6	40.43	339.1
152.8	12.15	31.9	452.7	18.3	134.8	752.7	30.96	213.2	1052.7	40.43	339.1
152.9	12.13	31.7	452.8	18.27	135.1	752.8	30.95	213	1052.8	40.42	339.1
153	12.14	31.6	452.9	18.28	135.1	752.9	30.94	213.2	1052.9	40.43	339.1
153.1	12.14	31.9	453	18.29	135.4	753	30.93	213.4	1053	40.42	339.1
153.2	12.15	31.4	453.1	18.26	135.6	753.1	30.92	213.6	1053.1	40.43	339
153.3	12.16	31.9	453.2	18.26	135.8	753.2	30.91	213.8	1053.2	40.42	339.1
153.4	12.17	31.8	453.3	18.27	135.9	753.3	30.9	213.5	1053.3	40.42	339.1
153.5	12.15	31.8	453.4	18.29	135.9	753.4	30.9	213.5	1053.4	40.42	339.1
153.6	12.15	32	453.5	18.3	136.8	753.5	30.88	213.5	1053.5	40.41	339
153.7	12.14	31.9	453.6	18.29	136.8	753.6	30.87	213.7	1053.6	40.42	339
153.8	12.17	31.9	453.7	18.29	136.1	753.7	30.86	213.6	1053.7	40.42	339
153.9	12.17	32.2	453.8	18.27	136.9	753.8	30.85	213.3	1053.8	40.42	339
154	12.16	32.1	453.9	18.26	136.4	753.9	30.83	213.4	1053.9	40.42	339
154.1	12.18	32.2	454	18.26	136.5	754	30.83	213.6	1054	40.41	338.9
154.2	12.16	32.3	454.1	18.25	136.7	754.1	30.82	213.9	1054.1	40.42	339.3
154.3	12.2	32.5	454.2	18.24	137	754.2	30.8	213.7	1054.2	40.42	339.5
154.4	12.17	32	454.3	18.24	137.1	754.3	30.79	213.5	1054.3	40.41	339.6
154.5	12.17	32.4	454.4	18.24	137.2	754.4	30.78	213.7	1054.4	40.41	339.9
154.6	12.18	32.6	454.5	18.25	137.6	754.5	30.76	213.9	1054.5	40.41	339
154.7	12.37	32.4	454.6	18.24	137.7	754.6	30.75	213.5	1054.6	40.41	338.9
154.8	12.28	32.8	454.7	18.26	137.7	754.7	30.73	214	1054.7	40.41	338.7
154.9	12.23	32	454.8	18.27	137.9	754.8	30.72	213.9	1054.8	40.41	338.6
155	12.22	32.8	454.9	18.28	138.1	754.9	30.71	214.5	1054.9	40.41	338.6
155.1	12.22	33.1	455	18.29	138.3	755	30.69	214.3	1055	40.41	338.7
155.2	12.22	32.5	455.1	18.31	138.6	755.1	30.67	214.4	1055.1	40.4	338.7
155.3	12.21	32.9	455.2	18.31	138.6	755.2	30.66	214.6	1055.2	40.4	338.7
155.4	12.22	32.8	455.3	18.31	138.5	755.3	30.65	214.6	1055.3	40.4	338.6
155.5	12.23	32.8	455.4	18.31	138.6	755.4	30.63	214.6	1055.4	40.39	338.6
155.6	12.23	33.1	455.5	18.32	138.6	755.5	30.62	214.6	1055.5	40.4	338.6
155.7	12.21	33.5	455.6	18.31	138.9	755.6	30.61	214.4	1055.6	40.4	338.5
155.8	12.24	33.1	455.7	18.31	139	755.7	30.59	214.1	1055.7	40.39	338.5
155.9	12.23	33.2	455.8	18.32	139	755.8	30.58	214.4	1055.8	40.39	338.4
156	12.23	33.5	455.9	18.32	139.2	755.9	30.57	214.4	1055.9	40.41	338.4
156.1	12.24	33.6	456	18.32	139.2	756	30.55	214.8	1056	40.4	338.4
156.2	12.23	33.4	456.1	18.3	139.3	756.1	30.54	214.9	1056.1	40.38	338.3
156.3	12.23	33.6	456.2	18.31	139.6	756.2	30.52	215.1	1056.2	40.38	338.3
156.4	12.24	33.7	456.3	18.31	139.7	756.3	30.52	214.8	1056.3	40.38	338.2
156.5	12.24	33.7	456.4	18.32	140.1	756.4	30.5	214.6	1056.4	40.39	338.2
156.6	12.24	33.8	456.5	18.31	139.9	756.5	30.49	214.4	1056.5	40.38	338.2
156.7	12.25	33.7	456.6	18.27	140	756.6	30.47	214.6	1056.6	40.37	338.1
156.8	12.26	33.7	456.7	18.26	140.1	756.7	30.46	215	1056.7	40.37	338.2
156.9	12.25	34.3	456.8	18.28	140.3	756.8	30.45	214.9	1056.8	40.36	338.2
157	12.25	33.9	456.9	18.29	140.4	756.9	30.44	214.7	1056.9	40.37	338.3
157.1	12.26	34.3	457	18.3	140.2	757	30.43	214.8	1057	40.36	338.3
157.2	12.24	34.6	457.1	18.32	140.7	757.1	30.41	215.1	1057.1	40.36	338.2
157.3	12.26	33.8	457.2	18.32	141.2	757.2	30.4	215	1057.2	40.36	338
157.4	12.26	34.2	457.3	18.33	141.1	757.3	30.39	215.1	1057.3	40.35	338.2
157.5	12.26	34.5	457.4	18.35	141.1	757.4	30.37	214.9	1057.4	40.36	338.2
157.6	12.26	34.5	457.5	18.34	141.1	757.5	30.37	214.5	1057.5	40.36	338
157.7	12.28	34.8	457.6	18.36	141.2	757.6	30.36	214.5	1057.6	40.36	338
157.8	12.27	34.8	457.7	18.36	141.4	757.7	30.35	214.6	1057.7	40.36	338
157.9	12.26	34.8	457.8	18.4	141.4	757.8	30.34	214.8	1057.8	40.35	338.1
158	12.27	34.8	457.9	18.39	141.3	757.9	30.34	215.1	1057.9	40.36	338.1
158.1	12.27	35.1	458	18.39	141.5	758	30.32	215.1	1058	40.35	338
158.2	12.28	34.9	458.1	18.4	141.5	758.1	30.31	215.2	1058.1	40.35	338
158.3	12.27	35.5	458.2	18.39	141.8	758.2	30.31	215.1	1058.2	40.36	337.9
158.4	12.29	35.2	458.3	18.38	141.8	758.3	30.31	215.2	1058.3	40.35	337.9
158.5	12.28	35.6	458.4	18.37	141.6	758.4	30.3	215	1058.4	40.35	337.9
158.6	12.3	35.4	458.5	18.38	141.8	758.5	30.29	215.3	1058.5	40.35	337.8
158.7	12.29	35.6	458.6	18.38	141.2	758.6	30.29	215.6	1058.6	40.34	337.8
158.8	12.29	35.4	458.7	18.37	141.4	758.7	30.28	215.5	1058.7	40.35	337.8
158.9	12.28	35.7	458.8	18.37	142.5	758.8	30.28	215.6	1058.8	40.34	337.9
159	12.29	35.8	458.9	18.37	141.9	758.9	30.27	215.1	1058.9	40.33	337.8
159.1	12.3	36.1	459	18.36	142.1	759	30.27	215.4	1059	40.34	338
159.2	12.28	35.8	459.1	18.36	142.1	759.1	30.28	215.1	1059.1	40.34	337.7
159.3	12.29	36.1	459.2	18.36	142.2	759.2	30.27	215	1059.2	40.33	337.8
159.4	12.3	36.3	459.3	18.34	142.3	759.3	30.26	214.7	1059.3	40.34	337.8
159.5	12.29	36.6	459.4	18.34	142.3	759.4	30.26	214.7	1059.4	40.33	337.8
159.6	12.31	36	459.5	18.33	142.3	759.5	30.26	214.7	1059.5	40.33	337.8
159.7	12.29	36.9	459.6	18.33	142.4	759.6	30.26	214.8	1059.6	40.33	337.7
159.8	12.3	36.5	459.7	18.32	142.5	759.7	30.26	214.7	1059.7	40.32	337.7
159.9	12.3	36.9	459.8	18.33	142.9	759.8	30.26	214.3	1059.8	40.32	337.7
160	12.25	37	459.9	18.33	142.1	759.9	30.26	214.3	1059.9	40.33	337.6
160.1	12.23	36.6	460	18.32	142.8	760	30.26	214.2	1060	40.33	337.6
160.2	12.21	37.1	460.1	18.32	142.4	760.1	30.26	213.9	1060.1	40.32	337.6
160.3	12.23	37.2	460.2	18.31	143.3	760.2	30.26	214	1060.2	40.32	337.5
160.4	12.19	37.1	460.3	18.27	142.9	760.3	30.26	213.9	1060.3	40.32	337.6
160.5	12.21	37.7	460.4	18.29	142.6	760.4	30.26	213.8	1060.4	40.32	337.6
160.6	12.19	37.2	460.5	18.28	142.9	760.5	30.26	213.8	1060.5	40.32	337.5
160.7	12.21	37.5	460.6	18.28	142.3	760.6	30.27	213.8	1060.6	40.31	337.4
160.8	12.18	38	460.7	18.28	142.9	760.7	30.27	213.5	1060.7	40.31	337.4
160.9	12.17	37.6	460.8	18.28	142.3	760.8	30.27	213.5	1060.8	40.3	337.4
161	12.16	38	460.9	18.27	142.6	760.9	30.27	213.8	1060.9	40.31	337.3
161.1	12.16	37.7	461	18.28	142.6	761	30.27	213.4	1061	40.31	337.3
161.2	12.12	38.1	461.1	18.27	142.7	761.1	30.27	213	1061.1	40.3	337.3
161.3	12.15	38.3	461.2	18.27	142.8	761.2	30.28	212.7	1061.2	40.29	337.2
161.4	12.16	38.2	461.3	18.28	142.9	761.3	30.28	212.5	1061.3	40.29	337.1
161.5	12.16	38.5	461.4	18.26	142.9	761.4	30.28	212.3	1061.4	40.29	337.1
161.6	12.18	38.5	461.5	18.26	143	761.5	30.29	212.5	1061.5	40.29	337.1
161.7	12.17	38.7	461.6	18.27	143	761.6	30.29	212.3	1061.6	40.29	337.1
161.8	12.2	38.9	461.7	18.27	143.1	761.7	30.29	212.3	1061.7	40.29	337
161.9	12.2	38.7	461.8	18.27	143.1	761.8	30.3	212	1061.8	40.28	337
162	12.21	38.8	461.9	18.28	143.1	761.9	30.3	211.7	1061.9	40.28	337
162.1	12.24	38.9	462	18.26	143.2	762	30.3	211.9	1062	40.28	337
162.2	12.24	39	462.1	18.28	143.3	762.1	30.3	211.7	1062.1	40.28	336.9
162.3	12.26	39.3	462.2	18.27	143.1	762.2	30.31	211.5	1062.2	40.28	336.9
162.4	12.26	39	462.3	18.28	143	762.3	30.32	211.3	1062.3	40.28	336.8
162.5	12.25	39.6	462.4	18.28	143.3	762.4	30.32	211.4	1062.4	40.28	336.7
162.6	12.24	39.3	462.5	18.29	143.1	762.5	30.32	211.3	1062.5	40.28	336.6
162.7	12.25	39.7	462.6	18.3	143.2	762.6	30.33	211.1	1062.6	40.27	336.5
162.8	12.27	39.6	462.7	18.29	143.1	762.7	30.33	211.2	1062.7	40.27	336.6
162.9	12.29	39.7	462.8	18.31	143	762.8	30.34	210.7	1062.8	40.27	336.4
163	12.26	39.8	462.9	18.31	143	762.9	30.34	210.6	1062.9	40.27	336.4
163.1	12.29	40	463	18.37	143	763	30.35	210.6	1063	40.26	336.4
163.2	12.27	40.2	463.1	18.36	142.9	763.1	30.35	210.9	1063.1	40.26	336.5
163.3	12.3	40.1	463.2	18.36	142.9	763.2	30.35	210.2	1063.2	40.27	336.4
163.4	12.29	40.2	463.3	18.36	142.9	763.3	30.36	210.2	1063.3	40.26	336.3
163.5	12.3	40.1	463.4	18.35	143	763.4	30.36	210.1	1063.4	40.26	336.2
163.6	12.29	40.5	463.5	18.35	143	763.5	30.37	209.8	1063.5	40.26	336.2
163.7	12.28	40.6	463.6	18.37	143	763.6	30.37	209.9	1063.6	40.26	336.2
163.8	12.3	40.6	463.7	18.46	143.2	763.7	30.38	209.7	1063.7	40.26	336.2
163.9	12.3	40.7	463.8	18.46	143.1	763.8	30.39	209.6	1063.8	40.27	336.1
164	12.31	40.7	463.9	18.47	143	763.9	30.39	209.4	1063.9	40.26	336.1
164.1	12.32	40.9	464	18.49	143	764	30.39	209.8	1064	40.26	336.1
164.2	12.31	40.7	464.1	18.5	142.8	764.1	30.39	209.9	1064.1	40.26	336.1
164.3	12.31	41.1	464.2	18.49	142.8	764.2	30.4	209.9	1064.2	40.25	336.1
164.4	12.31	40.7	464.3	18.48	142.7	764.3	30.4	209.4	1064.3	40.26	336.1
164.5	12.32	41.1	464.4	18.47	142.6	764.4	30.41	209.6	1064.4	40.25	336.5
164.6	12.32	41.2	464.5	18.49	142.6	764.5	30.42	209.6	1064.5	40.25	336.1
164.7	12.33	41.3	464.6	18.49	142.4	764.6	30.41	209.8	1064.6	40.25	336
164.8	12.33	41.3	464.7	18.48	142.3	764.7	30.42	209.5	1064.7	40.25	335.9
164.9	12.34	41.3	464.8	18.49	142.1	764.8	30.42	209.6	1064.8	40.24	335.8
165	12.33	41.3	464.9	18.5	142.6	764.9	30.43	209.5	1064.9	40.24	335.9
165.1	12.35	41.4	465	18.49	142.4	765	30.43	209.3	1065	40.23	335.9
165.2	12.33	41.6	465.1	18.48	142.2	765.1	30.43	209.3	1065.1	40.25	335.9
165.3	12.35	41.5	465.2	18.5	142.1	765.2	30.44	208.9	1065.2	40.24	335.8
165.4	12.35	41.4	465.3	18.5	142	765.3	30.44	209.8	1065.3	40.24	335.8
165.5	12.35	41.7	465.4	18.51	142	765.4	30.44	209.9	1065.4	40.24	335.8
165.6	12.36	41.7	465.5	18.5	141.9	765.5	30.44	209.5	1065.5	40.23	335.7
165.7	12.34	41.5	465.6	18.51	141.7	765.6	30.46	209.1	1065.6	40.23	335.7
165.8	12.4	41.8	465.7	18.51	141.8	765.7	30.46	208.8	1065.7	40.24	335.6
165.9	12.38	41.9	465.8	18.5	141.6	765.8	30.46	208.8	1065.8	40.23	335.6
166	12.38	42	465.9	18.55	141.6	765.9	30.46	208.5	1065.9	40.22	335.6
166.1	12.39	42	466	18.51	141.5	766	30.46	208.5	1066	40.23	335.6
166.2	12.39	42.1	466.1	18.48	141.6	766.1	30.47	208.4	1066.1	40.22	335.5
166.3	12.4	41.8	466.2	18.46	141.5	766.2	30.47	208.1	1066.2	40.22	335.5
166.4	12.4	42.1	466.3	18.43	141.5	766.3	30.48	208	1066.3	40.21	335.5
166.5	12.39	41.9	466.4	18.43	141.4	766.4	30.48	208	1066.4	40.21	335.5
166.6	12.37	42.2	466.5	18.42	141.3	766.5	30.48	207.7	1066.5	40.22	335.4
166.7	12.39	42.2	466.6	18.41	141.2	766.6	30.48	208	1066.6	40.21	335.4
166.8	12.38	42.2	466.7	18.39	141.2	766.7	30.49	208.6	1066.7	40.21	335.4
166.9	12.37	42.2	466.8	18.4	141.1	766.8	30.49	208.5	1066.8	40.21	335.4
167	12.38	42.3	466.9	18.4	141.6	766.9	30.49	209.1	1066.9	40.21	335.4
167.1	12.38	42.2	467	18.38	141.4	767	30.5	209.3	1067	40.21	335.4
167.2	12.39	42.1	467.1	18.37	141.8	767.1	30.49	208.6	1067.1	40.21	335.3
167.3	12.4	42.2	467.2	18.38	141.2	767.2	30.5	207.7	1067.2	40.21	335.2
167.4	12.4	42.2	467.3	18.38	141.2	767.3	30.5	207.4	1067.3	40.2	335.2
167.5	12.4	42	467.4	18.38	141.2	767.4	30.5	207	1067.4	40.21	335.2
167.6	12.4	42.4	467.5	18.38	141.1	767.5	30.5	206.8	1067.5	40.2	335.3
167.7	12.41	42	467.6	18.37	141	767.6	30.51	206.9	1067.6	40.21	335.9
167.8	12.41	42.1	467.7	18.39	140.9	767.7	30.5	206.2	1067.7	40.2	335.2
167.9	12.41	42.5	467.8	18.39	141	767.8	30.5	205.7	1067.8	40.2	335.4
168	12.4	42.3	467.9	18.38	141	767.9	30.51	205.6	1067.9	40.21	335.2
168.1	12.42	42.5	468	18.36	140.8	768	30.51	205.4	1068	40.21	335.1
168.2	12.4	42.6	468.1	18.35	140.5	768.1	30.51	205.1	1068.1	40.19	335.3
168.3	12.43	42.2	468.2	18.38	140.3	768.2	30.51	204.5	1068.2	40.21	335.4
168.4	12.42	42.9	468.3	18.38	140.4	768.3	30.51	204.2	1068.3	40.2	335.4
168.5	12.43	42.3	468.4	18.37	140.6	768.4	30.51	203.7	1068.4	40.2	335.4
168.6	12.42	42.5	468.5	18.36	140.4	768.5	30.51	203.5	1068.5	40.2	335.5
168.7	12.42	42.3	468.6	18.35	140.3	768.6	30.51	203.8	1068.6	40.2	335.7
168.8	12.43	42.3	468.7	18.33	140.4	768.7	30.51	202.5	1068.7	40.2	336
168.9	12.44	42.4	468.8	18.35	140.5	768.8	30.51	202	1068.8	40.19	337.6
169	12.42	42.6	468.9	18.36	140.5	768.9	30.51	201.6	1068.9	40.19	335.9
169.1	12.44	42.2	469	18.35	140.3	769	30.5	201.7	1069	40.19	335.5
169.2	12.4	42.3	469.1	18.36	140.4	769.1	30.5	202	1069.1	40.19	335.3
169.3	12.43	42.4	469.2	18.36	140.1	769.2	30.5	201.5	1069.2	40.2	335.3
169.4	12.4	42.3	469.3	18.37	139.9	769.3	30.5	201.2	1069.3	40.19	335.9
169.5	12.4	42.2	469.4	18.36	140	769.4	30.5	201.4	1069.4	40.19	335.7
169.6	12.39	42.1	469.5	18.36	139.9	769.5	30.5	201.5	1069.5	40.19	335
169.7	12.39	42.4	469.6	18.36	139.8	769.6	30.5	201.8	1069.6	40.18	335.4
169.8	12.41	42.2	469.7	18.37	139.7	769.7	30.49	202	1069.7	40.19	335.7
169.9	12.4	42	469.8	18.35	139.7	769.8	30.49	201.8	1069.8	40.18	335.8
170	12.41	42.2	469.9	18.38	139.7	769.9	30.49	203.9	1069.9	40.18	336
170.1	12.41	42.4	470	18.38	139.6	770	30.49	201.8	1070	40.19	336.1
170.2	12.42	41.9	470.1	18.38	139.5	770.1	30.49	201.9	1070.1	40.18	336.3
170.3	12.43	41.9	470.2	18.36	139.5	770.2	30.48	202	1070.2	40.17	338.9
170.4	12.4	42.1	470.3	18.34	139.5	770.3	30.48	202	1070.3	40.17	340.1
170.5	12.42	42	470.4	18.35	139.5	770.4	30.48	201.9	1070.4	40.18	337.2
170.6	12.43	41.6	470.5	18.35	139.4	770.5	30.47	202.6	1070.5	40.18	336.8
170.7	12.42	41.8	470.6	18.35	139.4	770.6	30.47	202.8	1070.6	40.18	336.3
170.8	12.44	41.6	470.7	18.36	139.4	770.7	30.47	202.2	1070.7	40.17	336.3
170.9	12.42	41.6	470.8	18.36	139.4	770.8	30.46	202.1	1070.8	40.17	336.5
171	12.43	41.7	470.9	18.35	139.2	770.9	30.46	202.2	1070.9	40.18	336.4
171.1	12.43	41.5	471	18.35	139.4	771	30.45	202.2	1071	40.17	336.5
171.2	12.45	41.8	471.1	18.36	139.4	771.1	30.45	202.3	1071.1	40.16	336.4
171.3	12.44	41.1	471.2	18.33	139.3	771.2	30.45	202.1	1071.2	40.17	336.5
171.4	12.44	41.5	471.3	18.36	139.3	771.3	30.44	202.2	1071.3	40.17	336.7
171.5	12.42	41.6	471.4	18.38	139.3	771.4	30.44	202	1071.4	40.16	336.7
171.6	12.42	41.1	471.5	18.31	139.3	771.5	30.43	201.9	1071.5	40.16	336.7
171.7	12.42	41.5	471.6	18.31	139.5	771.6	30.43	201.8	1071.6	40.16	336.5
171.8	12.44	41.4	471.7	18.3	139.6	771.7	30.42	202.3	1071.7	40.16	336.9
171.9	12.43	40.8	471.8	18.3	139.4	771.8	30.43	202.1	1071.8	40.17	337.1
172	12.44	41	471.9	18.28	139.4	771.9	30.42	201.8	1071.9	40.16	336.9
172.1	12.46	40.9	472	18.28	139.4	772	30.42	201.6	1072	40.16	337.1
172.2	12.45	41	472.1	18.26	139.4	772.1	30.41	201.7	1072.1	40.16	337.2
172.3	12.44	40.7	472.2	18.26	139.2	772.2	30.4	201.6	1072.2	40.16	337.3
172.4	12.47	40.6	472.3	18.26	139.2	772.3	30.41	201.9	1072.3	40.16	337.3
172.5	12.45	40.8	472.4	18.26	139.2	772.4	30.4	202.2	1072.4	40.15	337.4
172.6	12.45	40.8	472.5	18.25	139.2	772.5	30.4	202.2	1072.5	40.15	337.5
172.7	12.45	40.1	472.6	18.25	139.2	772.6	30.39	202.6	1072.6	40.17	337.5
172.8	12.46	40.7	472.7	18.26	139.2	772.7	30.39	202.4	1072.7	40.16	337.6
172.9	12.45	40.4	472.8	18.24	139.1	772.8	30.39	202.6	1072.8	40.15	337.7
173	12.47	40	472.9	18.26	139.1	772.9	30.39	202.5	1072.9	40.16	337.7
173.1	12.46	40	473	18.25	139.2	773	30.38	202.3	1073	40.15	337.8
173.2	12.47	40	473.1	18.24	139.3	773.1	30.38	202.1	1073.1	40.16	337.9
173.3	12.47	39.6	473.2	18.24	139.2	773.2	30.37	202	1073.2	40.17	337.9
173.4	12.47	39.8	473.3	18.21	139.2	773.3	30.37	201.8	1073.3	40.16	338
173.5	12.47	39.9	473.4	18.2	139.3	773.4	30.37	201.8	1073.4	40.15	338
173.6	12.47	39.5	473.5	18.19	139.3	773.5	30.36	201.8	1073.5	40.15	338.1
173.7	12.47	39.4	473.6	18.18	139.4	773.6	30.37	202.4	1073.6	40.16	338.2
173.8	12.48	39.3	473.7	18.18	139.4	773.7	30.36	202.2	1073.7	40.16	338.2
173.9	12.47	39.4	473.8	18.18	139.6	773.8	30.36	202.2	1073.8	40.16	338.3
174	12.48	39.2	473.9	18.19	139.5	773.9	30.36	202	1073.9	40.16	338.3
174.1	12.48	39.2	474	18.2	139.4	774	30.35	201.8	1074	40.16	338.3
174.2	12.47	39.2	474.1	18.24	139.4	774.1	30.35	201.7	1074.1	40.16	338.3
174.3	12.48	39.1	474.2	18.25	139.3	774.2	30.35	201.9	1074.2	40.16	338.2
174.4	12.47	38.6	474.3	18.25	139.2	774.3	30.34	202	1074.3	40.15	338.4
174.5	12.48	38.8	474.4	18.24	139.2	774.4	30.35	201.6	1074.4	40.15	338.5
174.6	12.48	38.4	474.5	18.23	139.3	774.5	30.35	201.2	1074.5	40.15	338.6
174.7	12.49	38.8	474.6	18.24	139.3	774.6	30.34	201.1	1074.6	40.16	338.9
174.8	12.52	38.7	474.7	18.23	139.7	774.7	30.34	201.1	1074.7	40.16	339
174.9	12.51	38.4	474.8	18.23	139.8	774.8	30.35	200.9	1074.8	40.15	339.1
175	12.52	38.3	474.9	18.25	139.8	774.9	30.35	200.8	1074.9	40.16	339.1
175.1	12.53	38.4	475	18.25	139.9	775	30.34	200.7	1075	40.15	339.1
175.2	12.56	38.2	475.1	18.26	140	775.1	30.35	200.6	1075.1	40.15	339
175.3	12.52	37.9	475.2	18.22	140	775.2	30.35	200.9	1075.2	40.15	339.4
175.4	12.56	37.9	475.3	18.23	140	775.3	30.35	200.7	1075.3	40.16	339.5
175.5	12.55	37.6	475.4	18.24	140	775.4	30.35	200.8	1075.4	40.16	339.6
175.6	12.55	38.1	475.5	18.24	140.2	775.5	30.36	201	1075.5	40.16	339.7
175.7	12.55	37.2	475.6	18.25	140.2	775.6	30.36	200.8	1075.6	40.16	339.8
175.8	12.57	37.7	475.7	18.25	140.1	775.7	30.37	200.5	1075.7	40.17	339.9
175.9	12.54	37.6	475.8	18.23	140.1	775.8	30.37	200.5	1075.8	40.15	340
176	12.59	37.3	475.9	18.24	140	775.9	30.37	200.3	1075.9	40.16	340.1
176.1	12.57	37.2	476	18.27	140	776	30.38	200.2	1076	40.15	340
176.2	12.58	37.4	476.1	18.27	140	776.1	30.38	200.3	1076.1	40.15	340
176.3	12.57	37	476.2	18.26	140	776.2	30.39	200.2	1076.2	40.15	340.1
176.4	12.58	37	476.3	18.25	140	776.3	30.39	200.4	1076.3	40.15	340.1
176.5	12.58	36.8	476.4	18.26	140.3	776.4	30.39	200.6	1076.4	40.15	340.1
176.6	12.57	36.5	476.5	18.25	140.1	776.5	30.4	200.7	1076.5	40.14	340.2
176.7	12.56	37	476.6	18.27	140.6	776.6	30.42	201.2	1076.6	40.15	340.2
176.8	12.57	36.4	476.7	18.26	140.8	776.7	30.42	202.2	1076.7	40.15	340.7
176.9	12.56	36.5	476.8	18.24	140.7	776.8	30.43	202.4	1076.8	40.16	340.6
177	12.56	36.4	476.9	18.23	140.8	776.9	30.43	201.9	1076.9	40.15	340.8
177.1	12.57	36.3	477	18.21	141	777	30.44	202.1	1077	40.15	340.8
177.2	12.55	36.2	477.1	18.19	141.2	777.1	30.45	202.1	1077.1	40.15	340.8
177.3	12.55	36	477.2	18.17	141.1	777.2	30.46	201.9	1077.2	40.15	340.9
177.4	12.56	36.4	477.3	18.18	141.8	777.3	30.47	201.6	1077.3	40.16	340.8
177.5	12.56	35.9	477.4	18.18	141.8	777.4	30.48	201.7	1077.4	40.15	341.1
177.6	12.54	36	477.5	18.18	141.6	777.5	30.49	201.7	1077.5	40.15	341.2
177.7	12.54	35.6	477.6	18.18	141.4	777.6	30.5	201.9	1077.6	40.15	339.5
177.8	12.56	35.9	477.7	18.16	141.6	777.7	30.51	202	1077.7	40.15	342.1
177.9	12.54	35.7	477.8	18.15	141.5	777.8	30.52	202.3	1077.8	40.15	342.4
178	12.52	35.5	477.9	18.16	141.4	777.9	30.52	202.3	1077.9	40.15	341.9
178.1	12.54	35.6	478	18.16	141.3	778	30.54	202.3	1078	40.15	341.7
178.2	12.57	35.5	478.1	18.17	141.3	778.1	30.55	202.1	1078.1	40.15	341.5
178.3	12.53	35.4	478.2	18.16	141.4	778.2	30.56	202.3	1078.2	40.14	341.6
178.4	12.55	35.2	478.3	18.18	141.6	778.3	30.57	202	1078.3	40.15	342
178.5	12.53	35.2	478.4	18.18	141.6	778.4	30.58	202	1078.4	40.15	342.3
178.6	12.54	34.9	478.5	18.17	141.8	778.5	30.59	202.4	1078.5	40.15	342.4
178.7	12.54	34.9	478.6	18.18	141.9	778.6	30.6	203.3	1078.6	40.15	342.1
178.8	12.54	35.1	478.7	18.19	142	778.7	30.62	203.2	1078.7	40.14	341.6
178.9	12.55	34.9	478.8	18.2	142.1	778.8	30.62	202.6	1078.8	40.14	342
179	12.53	34.6	478.9	18.2	141.9	778.9	30.63	202.5	1078.9	40.13	342.5
179.1	12.54	34.8	479	18.2	142	779	30.65	202.6	1079	40.15	342.4
179.2	12.54	34.7	479.1	18.19	141.9	779.1	30.65	202.4	1079.1	40.14	342.5
179.3	12.53	34.2	479.2	18.16	142.1	779.2	30.67	202.5	1079.2	40.14	342.6
179.4	12.53	34.4	479.3	18.18	142.3	779.3	30.68	203.6	1079.3	40.14	342.9
179.5	12.53	34.5	479.4	18.18	142.3	779.4	30.69	202.1	1079.4	40.14	342.8
179.6	12.52	34	479.5	18.17	142.5	779.5	30.7	202.3	1079.5	40.14	342.8
179.7	12.54	34.4	479.6	18.15	142.6	779.6	30.72	202.6	1079.6	40.15	342.3
179.8	12.54	33.9	479.7	18.15	142.7	779.7	30.73	202.8	1079.7	40.14	342.5
179.9	12.53	34.1	479.8	18.18	142.6	779.8	30.74	202.8	1079.8	40.13	342.6
180	12.58	34.1	479.9	18.16	142.7	779.9	30.75	202.8	1079.9	40.13	342.7
180.1	12.72	34	480	18.17	142.6	780	30.76	203.3	1080	40.14	342.6
180.2	12.74	33.5	480.1	18.16	142.5	780.1	30.76	203.4	1080.1	40.14	342.7
180.3	12.74	33.9	480.2	18.15	142.7	780.2	30.77	203.2	1080.2	40.13	342.8
180.4	12.73	33.8	480.3	18.13	142.5	780.3	30.78	203.4	1080.3	40.14	342.5
180.5	12.71	33.8	480.4	18.13	142.5	780.4	30.79	203.9	1080.4	40.13	342.9
180.6	12.7	33.9	480.5	18.13	142.7	780.5	30.8	204.4	1080.5	40.13	342.9
180.7	12.7	33.5	480.6	18.12	142.7	780.6	30.81	203.9	1080.6	40.14	342.5
180.8	12.67	33.6	480.7	18.11	142.6	780.7	30.82	204.1	1080.7	40.14	342.8
180.9	12.66	33.2	480.8	18.12	142.6	780.8	30.83	203.9	1080.8	40.13	342.4
181	12.66	33.5	480.9	18.12	142.5	780.9	30.83	203.7	1080.9	40.13	342.8
181.1	12.66	32.9	481	18.11	142.6	781	30.85	203.6	1081	40.13	343.4
181.2	12.66	33.5	481.1	18.12	142.7	781.1	30.86	203.8	1081.1	40.13	342.9
181.3	12.61	33.1	481.2	18.11	142.8	781.2	30.87	203.7	1081.2	40.12	342.8
181.4	12.63	32.9	481.3	18.11	142.7	781.3	30.87	204.1	1081.3	40.13	343
181.5	12.61	33.2	481.4	18.1	142.8	781.4	30.88	204.2	1081.4	40.13	342.7
181.6	12.62	33.1	481.5	18.09	142.8	781.5	30.89	204.9	1081.5	40.12	343.3
181.7	12.6	33	481.6	18.07	142.9	781.6	30.89	205	1081.6	40.12	343.4
181.8	12.6	32.8	481.7	18.08	142.8	781.7	30.9	204.9	1081.7	40.13	342.9
181.9	12.6	32.8	481.8	18.08	142.9	781.8	30.91	205	1081.8	40.13	343.5
182	12.6	32.9	481.9	18.08	142.7	781.9	30.91	205.2	1081.9	40.12	342.9
182.1	12.57	32.4	482	18.11	143	782	30.92	205.2	1082	40.13	343.4
182.2	12.58	32.7	482.1	18.06	142.9	782.1	30.92	205.8	1082.1	40.13	343.9
182.3	12.57	32.5	482.2	18.02	142.7	782.2	30.93	206.2	1082.2	40.13	343.4
182.4	12.55	32.6	482.3	18.01	142.7	782.3	30.94	205.7	1082.3	40.12	343.3
182.5	12.56	32.4	482.4	18.02	142.9	782.4	30.94	205.5	1082.4	40.12	343.3
182.6	12.56	32.6	482.5	18.02	142.6	782.5	30.95	205.7	1082.5	40.12	343.4
182.7	12.55	32.1	482.6	18.01	142.7	782.6	30.95	205.7	1082.6	40.12	343.7
182.8	12.54	32.2	482.7	17.99	142.3	782.7	30.96	205.8	1082.7	40.12	343.6
182.9	12.54	32.2	482.8	17.99	142.4	782.8	30.96	206	1082.8	40.12	343.4
183	12.54	32.2	482.9	17.98	142.3	782.9	30.97	206.1	1082.9	40.11	343.4
183.1	12.54	32.4	483	17.99	142.3	783	30.96	206.4	1083	40.11	343.3
183.2	12.54	32.2	483.1	17.97	142.2	783.1	30.97	207	1083.1	40.12	343.3
183.3	12.52	31.8	483.2	17.98	142.1	783.2	30.97	207.4	1083.2	40.11	343.4
183.4	12.53	32	483.3	17.98	142	783.3	30.98	207.8	1083.3	40.11	343.3
183.5	12.54	32.2	483.4	17.95	142.1	783.4	30.98	207.8	1083.4	40.1	343.3
183.6	12.52	32.2	483.5	17.96	142	783.5	30.98	207.8	1083.5	40.11	343.3
183.7	12.52	31.6	483.6	17.95	141.7	783.6	30.99	208.2	1083.6	40.11	343.3
183.8	12.52	31.7	483.7	17.95	141.6	783.7	30.99	208.4	1083.7	40.1	343.3
183.9	12.51	31.8	483.8	17.94	141.5	783.8	30.99	209.1	1083.8	40.1	343.2
184	12.51	32.4	483.9	17.94	141.4	783.9	30.99	208.7	1083.9	40.1	343.2
184.1	12.52	32	484	17.94	141.3	784	30.99	208.6	1084	40.09	343.2
184.2	12.51	31.7	484.1	17.93	141.2	784.1	30.99	209.2	1084.1	40.09	343.2
184.3	12.53	31.9	484.2	17.93	141	784.2	30.99	210.2	1084.2	40.1	343.1
184.4	12.52	32	484.3	17.92	140.8	784.3	30.99	209.8	1084.3	40.09	343.1
184.5	12.51	31.6	484.4	17.91	140.8	784.4	30.99	210	1084.4	40.09	343.1
184.6	12.51	31.9	484.5	17.89	140.9	784.5	30.99	210.4	1084.5	40.1	343.1
184.7	12.52	31.9	484.6	17.88	140.4	784.6	30.99	210.4	1084.6	40.09	343
184.8	12.51	31.7	484.7	17.87	140.1	784.7	30.99	211.6	1084.7	40.09	343
184.9	12.49	31.7	484.8	17.85	139.7	784.8	30.99	210.9	1084.8	40.08	343
185	12.5	31.5	484.9	17.84	139.6	784.9	30.98	211.2	1084.9	40.09	343
185.1	12.49	31.7	485	17.85	139.5	785	30.98	211.3	1085	40.09	343
185.2	12.5	32.2	485.1	17.83	139.4	785.1	30.98	211.6	1085.1	40.09	342.9
185.3	12.48	31.6	485.2	17.81	139.2	785.2	30.97	212.8	1085.2	40.07	342.9
185.4	12.51	31.8	485.3	17.8	139	785.3	30.97	212.5	1085.3	40.07	342.9
185.5	12.51	31.8	485.4	17.8	139	785.4	30.97	213.2	1085.4	40.08	342.9
185.6	12.49	31.9	485.5	17.79	138.7	785.5	30.97	213.4	1085.5	40.08	342.8
185.7	12.5	31.6	485.6	17.78	138.6	785.6	30.97	213.8	1085.6	40.08	342.8
185.8	12.5	31.5	485.7	17.77	138.4	785.7	30.96	213.2	1085.7	40.07	342.8
185.9	12.5	31.9	485.8	17.76	138.2	785.8	30.96	213.3	1085.8	40.07	342.7
186	12.5	31.7	485.9	17.7	138	785.9	30.96	214.1	1085.9	40.07	342.7
186.1	12.5	31.4	486	17.7	137.8	786	30.95	213.3	1086	40.08	342.7
186.2	12.51	31.4	486.1	17.7	137.7	786.1	30.95	214	1086.1	40.07	342.4
186.3	12.48	32.1	486.2	17.68	137.5	786.2	30.94	213.9	1086.2	40.08	342.5
186.4	12.48	31.5	486.3	17.68	137.3	786.3	30.94	214.3	1086.3	40.07	342.6
186.5	12.48	31.4	486.4	17.63	137.2	786.4	30.93	214.4	1086.4	40.06	342.6
186.6	12.49	31.9	486.5	17.63	136.9	786.5	30.92	214.9	1086.5	40.07	342.6
186.7	12.48	31.8	486.6	17.6	136.7	786.6	30.92	215.5	1086.6	40.07	342.6
186.8	12.46	31.8	486.7	17.62	136.6	786.7	30.92	215.9	1086.7	40.06	342.5
186.9	12.45	31.7	486.8	17.61	136.5	786.8	30.91	215.7	1086.8	40.06	342.2
187	12.46	31.2	486.9	17.61	136.2	786.9	30.9	215.6	1086.9	40.06	342.5
187.1	12.46	31.9	487	17.61	135.9	787	30.9	215.7	1087	40.06	342.5
187.2	12.44	31.5	487.1	17.6	135.7	787.1	30.89	215.9	1087.1	40.05	342.4
187.3	12.44	31.9	487.2	17.59	135.5	787.2	30.89	215.8	1087.2	40.05	342.4
187.4	12.45	31.6	487.3	17.6	135.9	787.3	30.88	216	1087.3	40.05	342.4
187.5	12.45	31.4	487.4	17.58	136.1	787.4	30.88	215.6	1087.4	40.05	342.3
187.6	12.47	31.8	487.5	17.56	135.6	787.5	30.87	215.8	1087.5	40.05	342.2
187.7	12.46	31.9	487.6	17.55	135.4	787.6	30.86	216	1087.6	40.04	342.2
187.8	12.48	31.6	487.7	17.54	135.1	787.7	30.85	215.9	1087.7	40.05	342.2
187.9	12.46	31.7	487.8	17.54	134.7	787.8	30.85	215.9	1087.8	40.05	342.1
188	12.45	32	487.9	17.52	134.5	787.9	30.84	216.1	1087.9	40.03	342.1
188.1	12.45	31.8	488	17.53	134.2	788	30.83	215.8	1088	40.05	342
188.2	12.47	32.1	488.1	17.52	134	788.1	30.82	215.4	1088.1	40.04	342
188.3	12.46	32	488.2	17.52	133.6	788.2	30.81	215.9	1088.2	40.04	342
188.4	12.48	32	488.3	17.51	133.5	788.3	30.8	215.5	1088.3	40.04	342
188.5	12.49	32	488.4	17.49	133.2	788.4	30.8	215.9	1088.4	40.04	341.9
188.6	12.5	31.7	488.5	17.48	132.9	788.5	30.79	215.8	1088.5	40.04	341.8
188.7	12.48	32.3	488.6	17.46	132.8	788.6	30.77	216	1088.6	40.04	341.8
188.8	12.49	32.1	488.7	17.44	132.6	788.7	30.77	216.1	1088.7	40.03	341.7
188.9	12.47	32.2	488.8	17.41	132.2	788.8	30.76	216	1088.8	40.03	341.6
189	12.51	31.9	488.9	17.41	132	788.9	30.75	215.9	1088.9	40.02	341.6
189.1	12.49	32.3	489	17.41	131.7	789	30.74	216	1089	40.03	341.6
189.2	12.5	32.4	489.1	17.44	131.6	789.1	30.73	216.2	1089.1	40.02	341.5
189.3	12.49	32	489.2	17.42	131.4	789.2	30.72	216.1	1089.2	40.02	341.4
189.4	12.48	32.2	489.3	17.4	131.2	789.3	30.71	216.1	1089.3	40.02	341.4
189.5	12.51	32.4	489.4	17.35	131	789.4	30.7	216.1	1089.4	40.02	341.4
189.6	12.5	32.4	489.5	17.34	130.9	789.5	30.69	216	1089.5	40.01	341.3
189.7	12.51	32.5	489.6	17.33	130.9	789.6	30.68	215.9	1089.6	40.02	341.2
189.8	12.49	32.4	489.7	17.31	130.6	789.7	30.67	216.1	1089.7	40.02	341.2
189.9	12.51	32.8	489.8	17.29	130.4	789.8	30.65	216	1089.8	40.01	341.2
190	12.52	32.7	489.9	17.29	130.2	789.9	30.65	215.8	1089.9	40.01	341.1
190.1	12.51	32.3	490	17.32	130	790	30.64	215.7	1090	40.01	341.1
190.2	12.51	32.8	490.1	17.28	129.9	790.1	30.62	215.4	1090.1	40.01	341
190.3	12.5	32.9	490.2	17.27	129.7	790.2	30.61	215.6	1090.2	40.01	341
190.4	12.51	32.5	490.3	17.24	129.5	790.3	30.6	215.4	1090.3	40.01	340.9
190.5	12.51	32.8	490.4	17.19	129.1	790.4	30.59	215.7	1090.4	40.01	340.8
190.6	12.51	33	490.5	17.16	129.2	790.5	30.58	215.7	1090.5	40.01	340.8
190.7	12.52	33.2	490.6	17.14	129	790.6	30.57	215.8	1090.6	39.99	340.7
190.8	12.51	33.4	490.7	17.13	128.8	790.7	30.56	215.7	1090.7	40	340.7
190.9	12.51	33	490.8	17.08	128.7	790.8	30.56	215.6	1090.8	40	340.6
191	12.51	33.2	490.9	17.06	128.5	790.9	30.54	215.7	1090.9	39.99	340.5
191.1	12.52	33.3	491	17.05	128.4	791	30.53	215.7	1091	40	340.5
191.2	12.52	33.3	491.1	17.03	128.1	791.1	30.52	215.7	1091.1	40	340.4
191.3	12.51	33.2	491.2	16.98	128	791.2	30.51	215.8	1091.2	39.99	340.4
191.4	12.54	33.8	491.3	16.96	127.9	791.3	30.5	215.7	1091.3	39.99	340.3
191.5	12.52	33.4	491.4	16.96	127.7	791.4	30.49	215.5	1091.4	39.99	340.3
191.6	12.5	33.4	491.5	16.95	127.6	791.5	30.48	215.6	1091.5	39.99	340.2
191.7	12.54	33.8	491.6	16.92	127.4	791.6	30.47	215.5	1091.6	39.99	340.1
191.8	12.53	33.8	491.7	16.91	127.3	791.7	30.47	215.5	1091.7	39.99	340.1
191.9	12.54	33.7	491.8	16.89	127.1	791.8	30.46	215.6	1091.8	40	340
192	12.54	34.1	491.9	16.87	126.8	791.9	30.46	215	1091.9	39.98	340
192.1	12.54	33.9	492	16.85	126.6	792	30.45	215.3	1092	39.99	339.9
192.2	12.54	34.2	492.1	16.82	126.5	792.1	30.44	215.3	1092.1	39.99	339.8
192.3	12.52	33.5	492.2	16.8	126.4	792.2	30.43	215.1	1092.2	39.98	339.7
192.4	12.53	34.2	492.3	16.78	126.3	792.3	30.43	214.9	1092.3	39.98	339.7
192.5	12.55	34.1	492.4	16.76	126	792.4	30.43	214.9	1092.4	39.98	339.6
192.6	12.56	34.4	492.5	16.74	125.9	792.5	30.43	214.6	1092.5	39.98	339.6
192.7	12.56	34.7	492.6	16.72	125.8	792.6	30.42	214.5	1092.6	39.98	339.6
192.8	12.54	34.4	492.7	16.72	125.7	792.7	30.41	214.5	1092.7	39.97	339.6
192.9	12.54	34.4	492.8	16.71	125.5	792.8	30.42	214.5	1092.8	39.98	339.5
193	12.58	34.5	492.9	16.68	125.2	792.9	30.41	214.5	1092.9	39.97	339.4
193.1	12.55	34.5	493	16.67	125.2	793	30.41	214.6	1093	39.98	339.4
193.2	12.54	34.6	493.1	16.64	125	793.1	30.41	214.8	1093.1	39.98	339.2
193.3	12.55	34.6	493.2	16.61	124.8	793.2	30.42	214.8	1093.2	39.98	339.3
193.4	12.56	34.8	493.3	16.6	124.8	793.3	30.42	214.5	1093.3	39.98	339.3
193.5	12.55	34.7	493.4	16.57	124.7	793.4	30.43	214.5	1093.4	39.97	339.2
193.6	12.56	35.1	493.5	16.57	124.7	793.5	30.43	214.4	1093.5	39.97	339.2
193.7	12.55	34.8	493.6	16.55	124.5	793.6	30.44	214	1093.6	39.98	339.1
193.8	12.58	34.8	493.7	16.54	124.5	793.7	30.44	215	1093.7	39.98	339.1
193.9	12.57	35.2	493.8	16.52	124.4	793.8	30.44	214.3	1093.8	39.98	339
194	12.56	35.4	493.9	16.51	124.3	793.9	30.45	214.3	1093.9	39.97	339
194.1	12.57	34.8	494	16.49	124.3	794	30.46	214.1	1094	39.98	338.9
194.2	12.56	35.4	494.1	16.48	124.1	794.1	30.46	214.4	1094.1	39.98	338.9
194.3	12.58	35.6	494.2	16.47	123.9	794.2	30.47	214	1094.2	39.98	338.8
194.4	12.58	35.5	494.3	16.45	123.8	794.3	30.48	214	1094.3	39.96	338.7
194.5	12.6	35.3	494.4	16.46	123.7	794.4	30.5	214.1	1094.4	39.98	338.7
194.6	12.6	35.7	494.5	16.42	123.5	794.5	30.51	214.2	1094.5	39.96	338.6
194.7	12.6	35.8	494.6	16.41	123.5	794.6	30.52	214.2	1094.6	39.97	338.6
194.8	12.58	35.7	494.7	16.39	123.4	794.7	30.53	214.1	1094.7	39.96	338.6
194.9	12.57	35.8	494.8	16.38	123.7	794.8	30.55	213.8	1094.8	39.97	338.5
195	12.59	36	494.9	16.36	123.5	794.9	30.56	213.5	1094.9	39.97	338.5
195.1	12.59	35.9	495	16.33	124.1	795	30.57	213.6	1095	39.97	338.5
195.2	12.59	36.2	495.1	16.31	124.2	795.1	30.59	213.3	1095.1	39.97	338.5
195.3	12.58	36	495.2	16.3	123.9	795.2	30.61	213.3	1095.2	39.97	338.4
195.4	12.57	36.1	495.3	16.28	124.1	795.3	30.63	213.3	1095.3	39.96	338.2
195.5	12.59	36.1	495.4	16.27	124	795.4	30.64	213.3	1095.4	39.96	338.2
195.6	12.61	36.4	495.5	16.23	124	795.5	30.66	213.6	1095.5	39.97	338.1
195.7	12.59	36.4	495.6	16.22	123.9	795.6	30.68	213.9	1095.6	39.96	338
195.8	12.61	36.6	495.7	16.2	123.8	795.7	30.7	213.6	1095.7	39.97	338
195.9	12.62	36.6	495.8	16.17	123.6	795.8	30.72	213.7	1095.8	39.97	338
196	12.61	36.4	495.9	16.18	123.6	795.9	30.73	214	1095.9	39.96	337.9
196.1	12.58	36.4	496	16.14	123.5	796	30.75	213.8	1096	39.97	337.9
196.2	12.61	36.8	496.1	16.12	123	796.1	30.77	213.6	1096.1	39.96	337.6
196.3	12.6	36.3	496.2	16.11	122.8	796.2	30.8	213.5	1096.2	39.96	337.7
196.4	12.61	36.9	496.3	16.09	122.7	796.3	30.81	213.3	1096.3	39.97	337.7
196.5	12.61	36.7	496.4	16.08	122.7	796.4	30.84	213.1	1096.4	39.96	337.7
196.6	12.6	37.2	496.5	16.08	122.6	796.5	30.86	212.9	1096.5	39.96	337.6
196.7	12.6	36.9	496.6	16.08	122.6	796.6	30.89	213	1096.6	39.95	337.6
196.8	12.63	37.1	496.7	16.07	122.6	796.7	30.9	212.8	1096.7	39.96	337.9
196.9	12.62	37	496.8	16.06	122.6	796.8	30.92	212.8	1096.8	39.95	337.8
197	12.62	37.3	496.9	16.07	122.6	796.9	30.94	212.8	1096.9	39.96	337.5
197.1	12.63	37.3	497	16.04	122.6	797	30.96	212.6	1097	39.96	337.2
197.2	12.63	37.2	497.1	16.03	122.7	797.1	30.98	213	1097.1	39.96	337.3
197.3	12.62	37.9	497.2	16.02	123.3	797.2	31	212.9	1097.2	39.95	337.4
197.4	12.63	37.1	497.3	16.03	123.3	797.3	31.03	212.7	1097.3	39.95	337.5
197.5	12.61	37.3	497.4	16.02	123.2	797.4	31.04	212.9	1097.4	39.95	337.5
197.6	12.62	37.9	497.5	16.02	123.1	797.5	31.06	212.9	1097.5	39.95	337.4
197.7	12.63	37.3	497.6	15.99	123	797.6	31.08	213	1097.6	39.95	337.4
197.8	12.61	37.9	497.7	16	122.9	797.7	31.1	213.2	1097.7	39.95	337.4
197.9	12.62	37.9	497.8	16.03	122.9	797.8	31.11	213.6	1097.8	39.95	337.4
198	12.62	37.9	497.9	16.01	123.2	797.9	31.13	213.7	1097.9	39.94	337.5
198.1	12.62	38	498	16	123	798	31.15	213.9	1098	39.94	337.8
198.2	12.62	37.9	498.1	15.94	123.1	798.1	31.17	214.1	1098.1	39.94	337.4
198.3	12.63	38.2	498.2	15.95	122.9	798.2	31.19	213.9	1098.2	39.95	337.5
198.4	12.63	38.4	498.3	15.95	123	798.3	31.2	214.1	1098.3	39.94	337.7
198.5	12.63	38.3	498.4	15.94	123.6	798.4	31.22	214.4	1098.4	39.94	337.4
198.6	12.62	38.1	498.5	15.97	123.4	798.5	31.24	214.3	1098.5	39.94	337.3
198.7	12.63	38.6	498.6	15.95	123.3	798.6	31.25	214.1	1098.6	39.94	337.5
198.8	12.62	38.5	498.7	15.95	123.6	798.7	31.26	214.2	1098.7	39.93	337.5
198.9	12.63	38.6	498.8	15.93	123.4	798.8	31.28	214.5	1098.8	39.94	337.4
199	12.63	38.3	498.9	15.95	123.4	798.9	31.29	214.5	1098.9	39.94	337.2
199.1	12.61	38.8	499	15.94	123.8	799	31.31	214.7	1099	39.93	337.3
199.2	12.6	39.2	499.1	15.94	123.8	799.1	31.32	214.7	1099.1	39.93	337.4
199.3	12.63	--	499.2	15.95	123.9	799.2	31.33	214.8	1099.2	39.93	337.4
199.4	12.61	--	499.3	15.94	124	799.3	31.35	215.2	1099.3	39.93	337.6
199.5	12.62	--	499.4	15.93	124	799.4	31.36	215.6	1099.4	39.94	337.6
199.6	12.61	--	499.5	15.94	124.2	799.5	31.36	216	1099.5	39.93	337.5
199.7	12.63	--	499.6	15.95	124.1	799.6	31.37	215.7	1099.6	39.93	337.4
199.8	12.64	--	499.7	15.96	124	799.7	31.38	215.4	1099.7	39.92	337.3
199.9	12.63	--	499.8	15.96	124.2	799.8	31.39	215.3	1099.8	39.93	337.2
[truncated: 2 more rows]

## Sheet: Figure 5b
Potential (V)	Current (μA)	Potential (V)	Current (μA)	Potential (V)	Current (μA)
1	-0.8379	1	-0.947	1	-1.715
0.95	-0.7953	0.95	-0.8993	0.95	-1.628
0.9	-0.7532	0.9	-0.8516	0.9	-1.537
0.85	-0.7111	0.85	-0.8041	0.85	-1.452
0.8	-0.6689	0.8	-0.7567	0.8	-1.367
0.75	-0.6294	0.75	-0.7093	0.75	-1.283
0.7	-0.5864	0.7	-0.6621	0.7	-1.199
0.65	-0.5433	0.65	-0.6147	0.65	-1.105
0.6	-0.5004	0.6	-0.5675	0.6	-1.027
0.55	-0.4596	0.55	-0.5202	0.55	-0.936
0.5	-0.4179	0.5	-0.4728	0.5	-0.8555
0.45	-0.3759	0.45	-0.4257	0.45	-0.7701
0.4	-0.3341	0.4	-0.3783	0.4	-0.6834
0.35	-0.2925	0.35	-0.3309	0.35	-0.5983
0.3	-0.2505	0.3	-0.2836	0.3	-0.5131
0.25	-0.2089	0.25	-0.2362	0.25	-0.4279
0.2	-0.1672	0.2	-0.1889	0.2	-0.342
0.15	-0.1253	0.15	-0.1414	0.15	-0.2571
0.1	-0.08345	0.1	-0.09386	0.1	-0.1715
0.05	-0.04143	0.05	-0.04639	0.05	-0.08568
0	0.0002743	0	0.00118	0	-0.000993
-0.05	0.04224	-0.05	0.04877	-0.05	0.08432
-0.1	0.08422	-0.1	0.09652	-0.1	0.1698
-0.15	0.1263	-0.15	0.1442	-0.15	0.2565
-0.2	0.1682	-0.2	0.1919	-0.2	0.3385
-0.25	0.2102	-0.25	0.2398	-0.25	0.4253
-0.3	0.2521	-0.3	0.2875	-0.3	0.5139
-0.35	0.2942	-0.35	0.3355	-0.35	0.5981
-0.4	0.3361	-0.4	0.3834	-0.4	0.6823
-0.45	0.3783	-0.45	0.4314	-0.45	0.769
-0.5	0.4204	-0.5	0.4795	-0.5	0.8545
-0.55	0.4626	-0.55	0.5274	-0.55	0.9396
-0.6	0.5047	-0.6	0.5755	-0.6	1.024
-0.65	0.5468	-0.65	0.6237	-0.65	1.111
-0.7	0.589	-0.7	0.6718	-0.7	1.196
-0.75	0.6311	-0.75	0.7199	-0.75	1.28
-0.8	0.6732	-0.8	0.768	-0.8	1.366
-0.85	0.7153	-0.85	0.8163	-0.85	1.451
-0.9	0.7575	-0.9	0.8645	-0.9	1.536
-0.95	0.7997	-0.95	0.9126	-0.95	1.62

## Sheet: Figure 5c
Resistance Ω	Current density A m-2	Power density W m-2
105783000	14.18	2.127
11119600	130.4	18.908
5693370	245.9	34.426
3740650	360.9	48.7215
2729370	476.3	61.919
2116130	590.7	73.8375
1702130	705	84.6
1401760	820.4	94.346
1179370	932.7	102.597
1003820	1046	109.83
862069	1160	116
745098	1275	121.125
649351	1386	124.74
567423	1498	127.33
496586	1611	128.88
435035	1724	129.3
381056	1837	128.59
333504	1949	126.685
290980	2062	123.72
252990	2174	119.57
218723	2286	114.3
187656	2398	107.91
159426	2509	100.36
133537	2621	91.735
109769	2733	81.99
87904.4	2844	71.1
67681.9	2955	59.1
48923.7	3066	45.99
31466.3	3178	31.78
15202.2	3289	16.445
